# Supplementary material for: Preferred analysis methods for Affymetrix GeneChips. II. An expanded, balanced, wholly-defined spike-in dataset
Source: BMC Bioinformatics. 2010 May 27;11:285. doi: 10.1186/1471-2105-11-285 (PMC2897828; doi:10.1186/1471-2105-11-285)
Supplement: Additional file 4 — The assignment of Affymetrix probe sets with clones present in the samples. Label "cDNA" in the third column of the file means the full length cDNA sequence of the assigned clone is available. Label "BLAST" means the sequence of the assigned clone is inferred from the BLAST results. For a given clone having multiple potential sequences, if more than 90% of its potential sequences can be assigned to the same probe set, this mapping is labeled as "mBLAST", otherwise labeled as "mBLASTNS". [file 1471-2105-11-285-S4.txt]

1623817_at	LP05416	mBLAST
1625912_at	LD20534	mBLAST
1625997_s_at	GM08252	mBLAST
1627236_s_at	GH25573	mBLAST
1627470_at	SD07608	mBLAST
1627751_at	LD20534	mBLAST
1630843_a_at	LD20534	mBLAST
1630855_s_at	GM04658	mBLAST
1633998_s_at	LD14268	mBLASTNS
1633998_s_at	LP07922	mBLAST
1636015_s_at	GH07425	mBLAST
1640344_at	LP11031	mBLASTNS
1641089_s_at	LD02460	mBLAST
1622892_s_at	GH05885	cDNA
1622892_s_at	GH08776	cDNA
1622893_at	LP04958	cDNA
1622895_at	LD47413	cDNA
1622896_at	GH10582	cDNA
1622899_at	LD10092	cDNA
1622903_s_at	HL07962	cDNA
1622908_a_at	SD06635	cDNA
1622909_at	LD42724	cDNA
1622913_a_at	GH26019	cDNA
1622923_at	GH03113	cDNA
1622925_at	LD33277	cDNA
1622926_at	LD25466	cDNA
1622928_at	LD24983	cDNA
1622931_at	LD46256	cDNA
1622933_at	LD35592	cDNA
1622933_at	SD07234	cDNA
1622937_at	GH19567	cDNA
1622939_at	GH01059	cDNA
1622941_at	GH27120	cDNA
1622943_s_at	LD41421	cDNA
1622944_at	GH24644	cDNA
1622947_s_at	GH11331	cDNA
1622949_at	GH10905	cDNA
1622950_a_at	SD09370	cDNA
1622968_at	SD01505	cDNA
1622970_at	GH12052	cDNA
1622971_at	LD05535	cDNA
1622973_at	LP04475	cDNA
1622974_at	GH21518	cDNA
1622978_at	LD32873	cDNA
1622979_a_at	GH14327	cDNA
1622981_at	LD09973	cDNA
1622982_at	LD24658	cDNA
1622983_a_at	LD21772	cDNA
1622984_at	GH02759	cDNA
1622991_s_at	LD17515	cDNA
1622992_at	LD19391	cDNA
1623008_at	GH20954	cDNA
1623009_at	LD35248	cDNA
1623017_at	GH11618	cDNA
1623019_a_at	GH20492	cDNA
1623020_at	LD32609	cDNA
1623021_at	LD16402	cDNA
1623022_at	SD08776	cDNA
1623023_at	LD10695	cDNA
1623025_at	LD17911	cDNA
1623027_s_at	LP08709	cDNA
1623028_at	LD29223	cDNA
1623029_at	GH26355	cDNA
1623034_at	GH03514	cDNA
1623036_a_at	GH03482	cDNA
1623037_a_at	GH09271	cDNA
1623039_at	LD30953	cDNA
1623045_at	GM13959	cDNA
1623047_at	GM05844	cDNA
1623048_a_at	GH08705	cDNA
1623053_a_at	LD44733	cDNA
1623058_at	GH03394	cDNA
1623061_at	GH22841	cDNA
1623063_at	GH16485	cDNA
1623069_s_at	SD05719	cDNA
1623073_s_at	LD24056	cDNA
1623076_at	GM04589	cDNA
1623081_at	LD24657	cDNA
1623083_at	GH21837	cDNA
1623086_at	GH06471	cDNA
1623087_at	GH26207	cDNA
1623088_at	LD12948	cDNA
1623097_at	GH10778	cDNA
1623104_at	GM06601	cDNA
1623106_s_at	GH07572	cDNA
1623106_s_at	GH20987	cDNA
1623117_at	GH27691	cDNA
1623118_s_at	GH18028	cDNA
1623122_at	GH05949	cDNA
1623124_at	LD03886	cDNA
1623133_a_at	SD06609	cDNA
1623137_s_at	GH05565	cDNA
1623138_at	GH12788	cDNA
1623139_at	SD04291	cDNA
1623151_a_at	GH26184	cDNA
1623154_a_at	HL01494	cDNA
1623158_s_at	SD06923	cDNA
1623164_a_at	GM04985	BLAST
1623171_s_at	GM02019	cDNA
1623173_at	LD20383	cDNA
1623176_at	LD36945	cDNA
1623180_a_at	GH21112	cDNA
1623182_at	LD03534	cDNA
1623193_at	SD07726	cDNA
1623197_a_at	GH09541	cDNA
1623199_a_at	GH01154	cDNA
1623203_at	LD35507	cDNA
1623206_a_at	GH05272	cDNA
1623207_at	SD02086	cDNA
1623209_at	LD19634	cDNA
1623216_s_at	GH05218	cDNA
1623218_s_at	LD39491	cDNA
1623218_s_at	LP05501	cDNA
1623223_at	GH25761	cDNA
1623225_s_at	LP01609	cDNA
1623227_s_at	SD03168	cDNA
1623233_at	GH21984	cDNA
1623235_at	GH19049	cDNA
1623237_at	LD22858	cDNA
1623238_at	LP10922	cDNA
1623239_at	SD02315	cDNA
1623241_s_at	LP01187	cDNA
1623242_at	LD06403	cDNA
1623243_at	LP05865	cDNA
1623247_at	GH27496	cDNA
1623253_at	LD45965	cDNA
1623254_s_at	GH25780	cDNA
1623256_at	GH14654	cDNA
1623264_at	SD05887	cDNA
1623265_at	GH13495	cDNA
1623267_at	GH01039	cDNA
1623276_at	GH27779	cDNA
1623277_at	LD15411	cDNA
1623285_at	LD07917	cDNA
1623287_at	LD10543	BLAST
1623288_at	LD24159	cDNA
1623291_at	LD14730	cDNA
1623292_at	LP12231	cDNA
1623295_at	LP10047	cDNA
1623299_at	SD03462	cDNA
1623302_at	LD45826	cDNA
1623305_at	LD29083	cDNA
1623306_at	LD21667	cDNA
1623312_s_at	LD25830	cDNA
1623314_at	GH26083	BLAST
1623316_at	GH10964	cDNA
1623320_at	LP01394	cDNA
1623324_at	LD43682	cDNA
1623326_a_at	LP07226	cDNA
1623328_at	LP01340	cDNA
1623330_at	LD47944	cDNA
1623333_a_at	LD24737	cDNA
1623335_a_at	LD47223	cDNA
1623339_at	LD07519	cDNA
1623347_at	LD24340	cDNA
1623348_at	GH23986	cDNA
1623350_at	GH06740	cDNA
1623351_at	GH24078	cDNA
1623353_at	LD28839	cDNA
1623355_at	GH14143	cDNA
1623357_at	SD02418	cDNA
1623359_at	LD17962	cDNA
1623363_at	GH15945	cDNA
1623365_at	SD08175	cDNA
1623366_at	LD34436	cDNA
1623374_a_at	LD18683	cDNA
1623375_at	LD35990	cDNA
1623376_s_at	GH26622	cDNA
1623378_at	GH17679	cDNA
1623379_at	GH01330	cDNA
1623383_at	GH15453	cDNA
1623384_at	LD12035	cDNA
1623387_at	LD29458	cDNA
1623401_a_at	LD21608	cDNA
1623402_at	LD29815	cDNA
1623403_s_at	LD05574	cDNA
1623408_s_at	GM09909	cDNA
1623408_s_at	LD46530	cDNA
1623419_s_at	GH04404	cDNA
1623421_at	LD36817	cDNA
1623422_a_at	GM14337	cDNA
1623429_at	GH02992	BLAST
1623434_at	LP05054	cDNA
1623436_a_at	GH13775	cDNA
1623437_at	LD06929	cDNA
1623438_at	GH11680	cDNA
1623448_at	GH06759	cDNA
1623449_at	LD35060	cDNA
1623455_s_at	GM09708	cDNA
1623455_s_at	SD07045	cDNA
1623459_at	GH21896	cDNA
1623460_at	LD44376	cDNA
1623470_at	LD24887	cDNA
1623471_s_at	GM07660	cDNA
1623472_at	LD21896	cDNA
1623473_at	LD41606	cDNA
1623475_s_at	GH06343	cDNA
1623479_at	GH05946	cDNA
1623479_at	LD02906	cDNA
1623480_at	LD27042	cDNA
1623481_at	LD12946	cDNA
1623487_at	LD40216	cDNA
1623492_a_at	GH13257	cDNA
1623494_at	LD11958	cDNA
1623498_at	LD42327	cDNA
1623503_at	GH07466	cDNA
1623505_s_at	LD42267	cDNA
1623510_at	LD19311	cDNA
1623513_at	LD30316	cDNA
1623514_a_at	GH22106	cDNA
1623516_s_at	LD19162	cDNA
1623518_s_at	LD46175	cDNA
1623519_at	SD03549	cDNA
1623520_a_at	SD08134	cDNA
1623525_at	SD09488	cDNA
1623536_s_at	GH28550	cDNA
1623543_at	GH12663	cDNA
1623545_at	LD45889	cDNA
1623553_a_at	LD24810	cDNA
1623554_at	GH17085	cDNA
1623555_at	GH23990	cDNA
1623558_at	LD46766	cDNA
1623565_at	SD04019	cDNA
1623570_at	LP03067	cDNA
1623571_a_at	SD01241	cDNA
1623572_at	GH09410	cDNA
1623573_s_at	LD35730	cDNA
1623582_at	LD13909	cDNA
1623583_at	LD47649	cDNA
1623584_at	LD46360	cDNA
1623588_at	GM14682	cDNA
1623589_a_at	LP03255	cDNA
1623590_s_at	GM06601	cDNA
1623594_at	LP02193	cDNA
1623595_at	LD35592	cDNA
1623599_at	SD08653	cDNA
1623601_at	LP08070	cDNA
1623603_at	LP01559	BLAST
1623604_at	GH15768	cDNA
1623605_a_at	SD05726	cDNA
1623607_at	GM01211	cDNA
1623612_at	GH18514	cDNA
1623615_at	LD08644	cDNA
1623624_at	GH16393	cDNA
1623625_at	GH16325	cDNA
1623626_a_at	LD45352	cDNA
1623631_at	LD31377	cDNA
1623632_s_at	GM01221	cDNA
1623643_s_at	GH07453	cDNA
1623645_a_at	SD02309	cDNA
1623648_s_at	SD10789	cDNA
1623652_at	GH19789	cDNA
1623656_s_at	LD24014	cDNA
1623662_at	RE49158	cDNA
1623664_at	GH23839	cDNA
1623673_at	LD44032	cDNA
1623678_at	GH05406	cDNA
1623686_at	GH10766	cDNA
1623689_a_at	SD06787	cDNA
1623691_at	SD03378	cDNA
1623692_s_at	SD06923	cDNA
1623693_a_at	GH16240	cDNA
1623695_a_at	GH14845	cDNA
1623696_at	LD42284	cDNA
1623698_s_at	LD34777	cDNA
1623699_a_at	GH05823	cDNA
1623699_a_at	GH10856	cDNA
1623700_at	LD47990	cDNA
1623702_at	LD13807	cDNA
1623704_at	GH12326	cDNA
1623712_at	LP04395	cDNA
1623716_at	LD35711	cDNA
1623729_at	SD01032	cDNA
1623737_a_at	LD29476	cDNA
1623739_at	GH07384	cDNA
1623739_at	SD05186	cDNA
1623742_at	LD46938	cDNA
1623743_at	GH16463	cDNA
1623745_at	GH26112	cDNA
1623753_at	GH05679	cDNA
1623755_at	LD20608	cDNA
1623762_at	LD18356	cDNA
1623771_at	GH04989	cDNA
1623776_s_at	GH08308	cDNA
1623778_at	GH05093	cDNA
1623783_at	GH20124	cDNA
1623785_a_at	SD01796	cDNA
1623787_at	SD02276	cDNA
1623788_at	LD24929	BLAST
1623792_a_at	LD28427	BLAST
1623794_at	LD15405	cDNA
1623797_at	GM09417	cDNA
1623798_at	LD04007	cDNA
1623799_a_at	GH07076	cDNA
1623804_a_at	LD46661	cDNA
1623805_at	LD22095	cDNA
1623805_at	LD45115	cDNA
1623806_at	LD24527	cDNA
1623807_a_at	LD08974	cDNA
1623807_a_at	LD33316	cDNA
1623810_at	GM03282	cDNA
1623813_at	GH07914	cDNA
1623819_at	LD16356	cDNA
1623820_at	SD01014	cDNA
1623830_at	SD03057	cDNA
1623839_at	GH04419	cDNA
1623842_a_at	GH22314	cDNA
1623842_a_at	GH28523	cDNA
1623843_at	GM03014	cDNA
1623847_at	RE39769	cDNA
1623851_at	GH04057	cDNA
1623855_s_at	LD24837	cDNA
1623858_at	GH05862	cDNA
1623860_at	SD03340	cDNA
1623861_at	LD22255	cDNA
1623862_at	GH08867	cDNA
1623864_at	LD15494	cDNA
1623869_at	GH07572	cDNA
1623872_at	GH12726	cDNA
1623873_at	LD45776	cDNA
1623874_at	LD29239	cDNA
1623875_at	LD15005	cDNA
1623878_at	GH13094	cDNA
1623885_at	LD33453	cDNA
1623887_at	LD04449	cDNA
1623893_at	SD10385	cDNA
1623894_a_at	GH11964	cDNA
1623896_a_at	GH21874	cDNA
1623899_at	GH10154	cDNA
1623901_s_at	LD39266	cDNA
1623918_at	LD46418	cDNA
1623919_a_at	LD09231	cDNA
1623923_a_at	GH20219	cDNA
1623924_at	LD10780	cDNA
1623926_at	LD01582	cDNA
1623932_at	GH15686	cDNA
1623935_at	GH15759	cDNA
1623936_at	GM02967	cDNA
1623940_at	GH09360	cDNA
1623950_s_at	LD39923	cDNA
1623952_a_at	SD04959	cDNA
1623954_s_at	LD11215	cDNA
1623956_at	LD21304	cDNA
1623957_s_at	LD21131	cDNA
1623959_at	LD36566	cDNA
1623968_at	GH11885	BLAST
1623969_at	GH12395	cDNA
1623972_a_at	LD45279	cDNA
1623975_at	SD02533	cDNA
1623977_at	LD17501	cDNA
1623985_at	LD20590	cDNA
1623989_at	LD15323	cDNA
1623991_s_at	LD37992	cDNA
1623993_at	GH17344	cDNA
1623998_at	LD23875	cDNA
1624003_at	LD39082	cDNA
1624004_s_at	GH15583	cDNA
1624006_at	LD07688	cDNA
1624007_at	GH09088	cDNA
1624008_at	LD41433	cDNA
1624012_at	GM04029	cDNA
1624019_s_at	GH09844	cDNA
1624021_a_at	LD10659	cDNA
1624022_at	LD21610	cDNA
1624023_at	LD03380	cDNA
1624029_at	SD09850	cDNA
1624032_at	LD33828	cDNA
1624033_at	GH04413	cDNA
1624035_a_at	LP01646	cDNA
1624036_at	LP08894	cDNA
1624041_at	GM14815	cDNA
1624044_at	RH01479	cDNA
1624050_at	GH02678	cDNA
1624051_at	GH07286	cDNA
1624054_at	LD35474	cDNA
1624059_at	SD04822	cDNA
1624065_at	LD14743	cDNA
1624070_at	LD32106	cDNA
1624080_s_at	LD12333	cDNA
1624080_s_at	LD19058	cDNA
1624083_s_at	LD40460	cDNA
1624086_at	GH12958	cDNA
1624088_at	LP01044	BLAST
1624093_at	GM14007	cDNA
1624097_s_at	LD15342	cDNA
1624098_s_at	GH18645	cDNA
1624101_at	GH10635	cDNA
1624105_at	GH28366	cDNA
1624106_at	GH20501	cDNA
1624109_s_at	LD14383	cDNA
1624113_at	LD47540	cDNA
1624117_at	LD01527	cDNA
1624119_at	LD47625	cDNA
1624122_a_at	GM01042	cDNA
1624125_at	LD19710	cDNA
1624126_at	GM05760	cDNA
1624129_s_at	GH02984	cDNA
1624131_at	GH12664	cDNA
1624132_at	GH21184	cDNA
1624134_a_at	LD24434	cDNA
1624135_at	GH18819	cDNA
1624137_at	LP10887	cDNA
1624139_at	GH22314	cDNA
1624142_a_at	LD10657	cDNA
1624145_a_at	LD10242	cDNA
1624147_at	GM08240	cDNA
1624149_at	GH26702	cDNA
1624150_at	LD47530	cDNA
1624151_a_at	GH26928	cDNA
1624152_at	LD40966	cDNA
1624153_at	GH28534	cDNA
1624154_at	LD39409	cDNA
1624156_at	GM04645	cDNA
1624157_at	LD23856	cDNA
1624160_at	GM14348	cDNA
1624161_at	GH05702	cDNA
1624164_s_at	LD11648	cDNA
1624181_at	LD28120	cDNA
1624183_a_at	LD25556	cDNA
1624189_at	LD13607	cDNA
1624190_at	LD35051	cDNA
1624195_at	LD36528	cDNA
1624197_a_at	GH21622	cDNA
1624198_at	GH09594	cDNA
1624199_at	GH23382	cDNA
1624205_at	LD23842	cDNA
1624210_at	GM01605	cDNA
1624210_at	HL01250	cDNA
1624211_at	GH03947	cDNA
1624214_at	SD02118	cDNA
1624219_s_at	LD10629	cDNA
1624219_s_at	SD08134	cDNA
1624222_s_at	GH03873	cDNA
1624228_at	SD09147	cDNA
1624231_s_at	LD24904	cDNA
1624236_at	GH28342	cDNA
1624237_at	SD01562	cDNA
1624240_at	GH02396	cDNA
1624241_at	HL08049	cDNA
1624246_s_at	GH08894	cDNA
1624247_at	LD24649	cDNA
1624247_at	LD31556	cDNA
1624250_at	GH01505	cDNA
1624251_a_at	GH15549	cDNA
1624252_s_at	SD10401	cDNA
1624256_at	GH01205	cDNA
1624256_at	GH11322	cDNA
1624257_at	LD35981	cDNA
1624269_at	GH27933	cDNA
1624269_at	LD37277	cDNA
1624271_at	GH08125	cDNA
1624273_at	SD01508	cDNA
1624274_at	LD18667	cDNA
1624275_at	LP03320	cDNA
1624276_at	LD48030	cDNA
1624280_at	LD23968	cDNA
1624284_a_at	LD23757	cDNA
1624284_a_at	LD46360	cDNA
1624285_at	GH14734	cDNA
1624289_at	GH14974	cDNA
1624290_at	RE08455	cDNA
1624293_at	GH11008	cDNA
1624300_s_at	LD36031	cDNA
1624301_at	LD35285	cDNA
1624304_s_at	SD05379	cDNA
1624312_at	SD09735	cDNA
1624313_at	HL02501	cDNA
1624318_at	SD05004	cDNA
1624321_at	GM13874	cDNA
1624321_at	LD34217	cDNA
1624322_at	GH03016	cDNA
1624330_s_at	LD44026	cDNA
1624331_at	GM08665	cDNA
1624344_at	GH17414	cDNA
1624348_a_at	LD40339	cDNA
1624354_at	LD43147	cDNA
1624355_at	LD45549	cDNA
1624361_s_at	GH12286	BLAST
1624364_at	LD28793	cDNA
1624365_at	LD34893	cDNA
1624368_at	GH05757	cDNA
1624368_at	GH22488	cDNA
1624368_at	GM03003	cDNA
1624372_at	GH08782	cDNA
1624373_at	GH10307	BLAST
1624378_at	SD09011	cDNA
1624385_at	HL01545	cDNA
1624386_at	LD43563	cDNA
1624387_at	SD02805	cDNA
1624389_at	LD32019	cDNA
1624390_a_at	LD10274	cDNA
1624392_s_at	LD24465	cDNA
1624396_at	GH11023	cDNA
1624399_at	GH05710	cDNA
1624406_at	LD41958	cDNA
1624407_s_at	LD20253	cDNA
1624409_a_at	GH26608	cDNA
1624410_at	GH22922	cDNA
1624412_at	HL02012	cDNA
1624413_at	GH07188	cDNA
1624415_s_at	LD42595	cDNA
1624417_a_at	GH12182	BLAST
1624418_s_at	LD26817	cDNA
1624419_a_at	GM12270	cDNA
1624425_at	LD46023	cDNA
1624433_at	GH01788	cDNA
1624434_at	GH02708	cDNA
1624435_at	GH01773	cDNA
1624440_at	GH05702	cDNA
1624447_s_at	LD27173	BLAST
1624449_at	LD22131	cDNA
1624449_at	LD25711	cDNA
1624449_at	LD37574	cDNA
1624449_at	LP05330	cDNA
1624450_at	GH21655	cDNA
1624460_s_at	GH01042	cDNA
1624462_at	LD40851	cDNA
1624463_s_at	LD12042	cDNA
1624464_s_at	LP09923	cDNA
1624465_at	GH12609	cDNA
1624466_a_at	LD04718	cDNA
1624467_a_at	SD03610	cDNA
1624468_a_at	SD01558	cDNA
1624470_at	GH14092	cDNA
1624473_at	GM13640	cDNA
1624474_at	GH08991	cDNA
1624475_at	GH06451	cDNA
1624476_at	LD05688	cDNA
1624481_a_at	GH26442	cDNA
1624484_a_at	LD44361	cDNA
1624487_at	GH26080	cDNA
1624489_a_at	LD42227	cDNA
1624490_s_at	LD34229	cDNA
1624496_at	LD46359	cDNA
1624499_s_at	LD41494	cDNA
1624502_a_at	LD37409	cDNA
1624504_s_at	LD43650	cDNA
1624510_at	GH21160	cDNA
1624515_at	LD42301	cDNA
1624517_at	HL01076	cDNA
1624519_at	HL07966	cDNA
1624520_a_at	LD34889	cDNA
1624521_a_at	GM14134	cDNA
1624528_at	GH09958	cDNA
1624530_at	LD24835	cDNA
1624531_s_at	GH25505	cDNA
1624532_a_at	GH01827	cDNA
1624535_at	LD20362	cDNA
1624537_s_at	LD40170	cDNA
1624539_at	GH20986	cDNA
1624543_s_at	SD01615	cDNA
1624549_at	GH07626	cDNA
1624559_a_at	LD44205	cDNA
1624567_at	LD28840	cDNA
1624568_at	GH04120	cDNA
1624570_a_at	LD24213	cDNA
1624577_at	GH25720	cDNA
1624578_at	LP05929	cDNA
1624580_at	LD48010	cDNA
1624586_a_at	GH17891	cDNA
1624589_a_at	GM01069	cDNA
1624589_a_at	LD11783	cDNA
1624594_at	LD11247	cDNA
1624602_at	GH08269	cDNA
1624603_at	LD47455	cDNA
1624604_a_at	GH03502	cDNA
1624604_a_at	GM04403	cDNA
1624613_at	LD03179	cDNA
1624616_at	GH12537	cDNA
1624618_at	LD47384	cDNA
1624620_at	LD15641	cDNA
1624627_s_at	LD18435	cDNA
1624632_at	LD21815	cDNA
1624637_at	SD07783	cDNA
1624638_a_at	LD26447	cDNA
1624639_at	LD43674	cDNA
1624641_at	GH05725	cDNA
1624641_at	LD46502	cDNA
1624644_a_at	GH07623	cDNA
1624647_at	LP01670	cDNA
1624649_a_at	LD26833	cDNA
1624656_s_at	LD35174	cDNA
1624658_at	SD04694	cDNA
1624662_at	GH10201	cDNA
1624663_a_at	LD41718	cDNA
1624663_a_at	SD01238	cDNA
1624673_at	GH01406	cDNA
1624680_a_at	LD03170	cDNA
1624686_a_at	GH12916	cDNA
1624696_a_at	LD46223	cDNA
1624699_s_at	GM05069	cDNA
1624714_at	LD44304	cDNA
1624719_at	LD32873	cDNA
1624725_at	GM09416	BLAST
1624726_s_at	GM01289	cDNA
1624727_s_at	LD38333	cDNA
1624730_at	LD46336	cDNA
1624743_s_at	GH12714	cDNA
1624744_a_at	LD08622	cDNA
1624750_at	GM03068	cDNA
1624755_a_at	GH05039	cDNA
1624756_at	GH01266	cDNA
1624756_at	GH07485	cDNA
1624757_at	GH22984	cDNA
1624760_at	LD31990	cDNA
1624766_s_at	GM02110	cDNA
1624772_at	GH12423	cDNA
1624774_a_at	GH15080	cDNA
1624775_at	RE03627	cDNA
1624778_at	LD22664	cDNA
1624779_at	LD22010	cDNA
1624780_at	LD10743	cDNA
1624782_a_at	LD28904	cDNA
1624787_s_at	GH11627	cDNA
1624790_at	LD08841	cDNA
1624795_at	LD44267	cDNA
1624798_s_at	GM01501	cDNA
1624798_s_at	LD13901	cDNA
1624800_at	LD18692	cDNA
1624807_at	GM04403	cDNA
1624808_at	HL02449	cDNA
1624812_at	LD34475	cDNA
1624815_at	SD06504	cDNA
1624818_s_at	SD02978	cDNA
1624821_at	GH02222	cDNA
1624826_at	LD21041	cDNA
1624837_at	GH02466	cDNA
1624846_at	LP05421	cDNA
1624848_at	LD21120	cDNA
1624849_at	GH06265	cDNA
1624850_at	GH17087	cDNA
1624851_at	GM02004	cDNA
1624855_at	GH01042	cDNA
1624856_at	GM03132	cDNA
1624858_at	LD05521	cDNA
1624863_a_at	GH10229	cDNA
1624873_at	GH12726	cDNA
1624877_at	HL08023	cDNA
1624880_at	GH27752	cDNA
1624881_at	GH23825	cDNA
1624887_at	LD44305	cDNA
1624888_at	LD46714	cDNA
1624889_a_at	GH05923	cDNA
1624890_s_at	SD10969	cDNA
1624892_s_at	GH09761	cDNA
1624894_s_at	LD10247	cDNA
1624895_at	GH24077	cDNA
1624899_at	LD17536	cDNA
1624905_at	LD04933	cDNA
1624916_a_at	GH01606	cDNA
1624916_a_at	GH07964	cDNA
1624919_at	LD25963	cDNA
1624923_s_at	GH26692	cDNA
1624924_at	LD46351	cDNA
1624928_at	LD02553	BLAST
1624934_at	GH11047	cDNA
1624943_at	LD42063	cDNA
1624946_at	GH02677	cDNA
1624949_at	GH07691	cDNA
1624950_a_at	GH02020	cDNA
1624953_at	GH20281	cDNA
1624957_a_at	SD02860	cDNA
1624960_at	GH07841	cDNA
1624970_s_at	LD10516	cDNA
1624976_at	GH12815	cDNA
1624981_a_at	LD30448	cDNA
1624982_s_at	LD34147	cDNA
1624986_at	GH01635	cDNA
1624987_at	GH27858	cDNA
1624990_at	LD32760	cDNA
1624993_at	GH06474	cDNA
1624996_at	SD09067	cDNA
1624997_s_at	LD28935	cDNA
1625002_a_at	LD19518	cDNA
1625002_a_at	LD22017	BLAST
1625006_at	LD24662	cDNA
1625014_at	LD24671	cDNA
1625017_at	LD15224	cDNA
1625018_at	LD26231	cDNA
1625019_at	GH06351	cDNA
1625023_a_at	SD09326	cDNA
1625027_a_at	GH07145	cDNA
1625033_at	LP07504	cDNA
1625034_s_at	LD15470	cDNA
1625036_at	GH14422	cDNA
1625038_s_at	LD27857	cDNA
1625041_at	GH01690	cDNA
1625046_at	LD18882	cDNA
1625051_at	SD07020	cDNA
1625052_at	GH18546	cDNA
1625054_at	GH20554	cDNA
1625054_at	LD46604	cDNA
1625055_at	LD21941	cDNA
1625060_at	GM02612	cDNA
1625065_s_at	GH16664	cDNA
1625071_a_at	LD22691	cDNA
1625075_at	GH07643	cDNA
1625078_at	GM14618	cDNA
1625080_at	GH08269	cDNA
1625081_at	LD44813	cDNA
1625096_at	LD21924	cDNA
1625099_at	GH16244	cDNA
1625107_at	LD10479	cDNA
1625110_at	GH10050	cDNA
1625112_at	GH08712	cDNA
1625113_s_at	LD07392	BLAST
1625113_s_at	LD32687	cDNA
1625114_at	LD44491	cDNA
1625116_at	GM02481	cDNA
1625116_at	SD04592	cDNA
1625117_at	LD10287	BLAST
1625117_at	LD10526	cDNA
1625123_at	LD27487	cDNA
1625124_at	LD06278	cDNA
1625124_at	LD47990	cDNA
1625124_at	LP05763	cDNA
1625125_at	LD43554	cDNA
1625126_at	LD21643	cDNA
1625128_a_at	LD14731	cDNA
1625134_at	GH11591	cDNA
1625136_s_at	LP10852	cDNA
1625137_at	LD47774	cDNA
1625140_at	SD10415	cDNA
1625141_at	GM09283	cDNA
1625144_at	GH02866	cDNA
1625145_a_at	GH16395	cDNA
1625145_a_at	GM13766	cDNA
1625146_a_at	LD38355	cDNA
1625147_at	LD17744	cDNA
1625152_s_at	LD14646	cDNA
1625154_s_at	GH09980	cDNA
1625168_at	GM01586	cDNA
1625170_at	GH28796	cDNA
1625172_s_at	LD29479	cDNA
1625173_s_at	LD10878	cDNA
1625175_s_at	GH18329	cDNA
1625178_at	GH10942	BLAST
1625183_at	GH23334	cDNA
1625185_at	LD26647	cDNA
1625187_a_at	SD10541	cDNA
1625195_s_at	SD06302	cDNA
1625196_a_at	GH13848	cDNA
1625199_s_at	LP07247	cDNA
1625201_s_at	GH24095	cDNA
1625204_a_at	GH11862	cDNA
1625207_at	GM07526	cDNA
1625210_a_at	SD10272	cDNA
1625211_s_at	GM03763	cDNA
1625211_s_at	LD45918	cDNA
1625212_at	GH09333	cDNA
1625214_at	GH10365	cDNA
1625215_s_at	GH13134	cDNA
1625217_at	SD10038	cDNA
1625218_at	LD30158	cDNA
1625218_at	SD08128	cDNA
1625223_a_at	LD39308	cDNA
1625227_at	SD09786	cDNA
1625230_a_at	LD30602	cDNA
1625231_at	LD24048	cDNA
1625233_at	LD15217	cDNA
1625235_at	GH20325	cDNA
1625236_s_at	GH23107	cDNA
1625253_at	LD45365	cDNA
1625257_s_at	GH09808	cDNA
1625260_at	LD30509	cDNA
1625263_at	LD40782	BLAST
1625264_s_at	SD09359	BLAST
1625265_at	GH07301	cDNA
1625266_at	LP06338	cDNA
1625271_at	SD06977	cDNA
1625275_at	LD18295	cDNA
1625278_s_at	GH12365	cDNA
1625279_a_at	GH12341	cDNA
1625280_at	GH12584	cDNA
1625281_at	GH06193	cDNA
1625284_at	LD44641	cDNA
1625291_s_at	LD37276	cDNA
1625292_at	LD30246	cDNA
1625297_at	GH03273	cDNA
1625298_at	LD10416	cDNA
1625307_at	GH25507	cDNA
1625316_s_at	GM09534	cDNA
1625317_at	LD35854	cDNA
1625318_at	GH11885	BLAST
1625318_at	LD37702	cDNA
1625318_at	LD38130	BLAST
1625321_a_at	GH13023	cDNA
1625325_s_at	LD33361	cDNA
1625332_at	LD39211	cDNA
1625335_at	GH19670	cDNA
1625343_at	GM09620	cDNA
1625344_at	GM02347	cDNA
1625348_s_at	LD38226	cDNA
1625354_at	LP07235	cDNA
1625356_at	HL03512	cDNA
1625367_at	GM04114	cDNA
1625370_s_at	GH01967	cDNA
1625374_at	GH02475	cDNA
1625382_at	LD21503	cDNA
1625386_at	LD29371	cDNA
1625389_at	GM09977	cDNA
1625393_s_at	SD10847	cDNA
1625410_at	GM08670	cDNA
1625412_at	GM14501	cDNA
1625413_s_at	LP11159	cDNA
1625414_at	LD15458	cDNA
1625416_x_at	LD42896	cDNA
1625421_at	GM02565	BLAST
1625422_at	LD45682	cDNA
1625426_at	LP07441	cDNA
1625427_at	LD32196	cDNA
1625431_at	GH05443	cDNA
1625434_at	GH02863	cDNA
1625437_at	LD20554	cDNA
1625442_a_at	LD21622	cDNA
1625444_at	GH23590	cDNA
1625445_s_at	GH23228	cDNA
1625447_at	LD40412	cDNA
1625453_a_at	LD12912	cDNA
1625458_a_at	GH01576	cDNA
1625458_a_at	LD30157	cDNA
1625459_at	RE24967	cDNA
1625464_at	GM08958	cDNA
1625465_a_at	GH23390	cDNA
1625466_at	LD11854	cDNA
1625471_s_at	GH20759	cDNA
1625473_at	LD38495	cDNA
1625474_s_at	GH13752	cDNA
1625477_a_at	SD10060	cDNA
1625480_at	LD30661	cDNA
1625486_a_at	GH18280	cDNA
1625487_at	LP09690	cDNA
1625488_s_at	LD03419	cDNA
1625496_at	HL03430	cDNA
1625500_at	GH18717	cDNA
1625502_at	GM08921	cDNA
1625503_at	SD09829	cDNA
1625511_at	GH13441	cDNA
1625514_s_at	SD10626	cDNA
1625517_at	HL03368	cDNA
1625519_at	LD46533	cDNA
1625524_at	LD40940	cDNA
1625530_at	SD07008	cDNA
1625533_at	HL02677	cDNA
1625537_at	SD01823	cDNA
1625542_a_at	GH09289	cDNA
1625544_s_at	GH01890	cDNA
1625544_s_at	GH13362	cDNA
1625548_at	GH20963	cDNA
1625549_at	LD15072	cDNA
1625566_a_at	LD46333	cDNA
1625569_at	GH22222	cDNA
1625578_at	GH12404	cDNA
1625581_at	SD01389	cDNA
1625583_at	LP01766	cDNA
1625584_at	GH28654	cDNA
1625587_at	LD35885	cDNA
1625588_s_at	LD37702	cDNA
1625589_at	LD35238	cDNA
1625592_s_at	LD10325	BLAST
1625594_s_at	LD44591	cDNA
1625596_at	LD31802	cDNA
1625599_at	LD29477	cDNA
1625600_a_at	GM05229	cDNA
1625603_at	GH09153	cDNA
1625607_s_at	SD07852	cDNA
1625609_at	GH25462	cDNA
1625611_at	GH23407	cDNA
1625613_at	GM02605	cDNA
1625623_at	GH03851	BLAST
1625623_at	LP03809	cDNA
1625629_at	GH20431	cDNA
1625633_a_at	GH11670	cDNA
1625634_at	LD47509	cDNA
1625637_at	LD23890	cDNA
1625638_a_at	LD09907	cDNA
1625640_a_at	LD03691	cDNA
1625641_s_at	LD11946	cDNA
1625642_at	GH13132	cDNA
1625644_at	GH15037	cDNA
1625646_at	GH25014	cDNA
1625648_at	GH23259	cDNA
1625651_at	LP02521	cDNA
1625652_s_at	GH02484	cDNA
1625652_s_at	SD09912	cDNA
1625656_s_at	LD17594	cDNA
1625657_at	GH07301	cDNA
1625658_at	LD31278	cDNA
1625669_at	GH16413	cDNA
1625670_at	GH08693	cDNA
1625672_s_at	GH06422	cDNA
1625675_a_at	GM09415	cDNA
1625678_at	GH13170	cDNA
1625680_a_at	LD15349	cDNA
1625681_at	LD22310	cDNA
1625681_at	LD41311	cDNA
1625683_at	LD38433	cDNA
1625684_at	GM01793	cDNA
1625686_s_at	GH01650	cDNA
1625687_at	LD31354	cDNA
1625688_at	LD30822	cDNA
1625692_s_at	GH02741	cDNA
1625697_at	GH23342	cDNA
1625700_a_at	HL08032	cDNA
1625702_s_at	LD36256	cDNA
1625707_s_at	GH04232	cDNA
1625709_at	LD31046	cDNA
1625709_at	LD40351	cDNA
1625715_at	GH09844	cDNA
1625719_at	GH23483	cDNA
1625721_s_at	GH04680	cDNA
1625721_s_at	GH27039	cDNA
1625723_at	LD47721	cDNA
1625728_at	GH23955	cDNA
1625732_at	GH05565	cDNA
1625734_at	GH15731	cDNA
1625738_at	LD42037	cDNA
1625740_at	LD09511	cDNA
1625742_at	LD03592	cDNA
1625743_at	GH03958	cDNA
1625745_at	LD32258	cDNA
1625748_s_at	LD29223	cDNA
1625755_at	GM04690	cDNA
1625756_at	GH19849	cDNA
1625757_at	LD30165	cDNA
1625758_s_at	LD46167	cDNA
1625763_at	GH02075	cDNA
1625768_s_at	LD28033	cDNA
1625770_at	LD05244	cDNA
1625779_at	SD02951	cDNA
1625789_at	GH13884	cDNA
1625792_s_at	GM06015	cDNA
1625793_at	LD24482	cDNA
1625796_at	LD37221	cDNA
1625797_at	LD31670	cDNA
1625801_s_at	HL01263	cDNA
1625804_s_at	LD04957	cDNA
1625813_at	LD24316	cDNA
1625814_at	GH02536	cDNA
1625819_at	GH06537	cDNA
1625823_at	GH15170	cDNA
1625824_at	GH14561	cDNA
1625827_s_at	LD47780	cDNA
1625828_at	GH11046	BLAST
1625830_a_at	GH26048	cDNA
1625835_at	GH17451	cDNA
1625836_at	LD42289	cDNA
1625838_at	LP05860	cDNA
1625840_at	HL01040	cDNA
1625843_s_at	GH12504	cDNA
1625844_s_at	LD45581	cDNA
1625845_s_at	LD34139	cDNA
1625849_at	LD45860	cDNA
1625851_s_at	LD10247	cDNA
1625855_at	SD10560	cDNA
1625856_at	GM04911	cDNA
1625856_at	LD32539	cDNA
1625857_at	GH19970	cDNA
1625859_at	GH25855	cDNA
1625860_s_at	LD18367	cDNA
1625874_at	GH07092	cDNA
1625876_at	LD14109	cDNA
1625878_at	LD21177	cDNA
1625879_at	LD03247	cDNA
1625880_at	LD08231	cDNA
1625888_a_at	LD34385	cDNA
1625893_a_at	GH14576	cDNA
1625895_a_at	LD35413	cDNA
1625897_s_at	LD11162	cDNA
1625898_s_at	LD10453	cDNA
1625904_at	GH20409	cDNA
1625907_at	GH27953	cDNA
1625908_a_at	LD24257	cDNA
1625910_at	GH28342	cDNA
1625921_at	HL01663	cDNA
1625922_a_at	GH27263	cDNA
1625922_a_at	SD02991	cDNA
1625922_a_at	SD06609	cDNA
1625944_a_at	GM14375	cDNA
1625945_a_at	SD01102	cDNA
1625947_at	GH09946	cDNA
1625948_at	RE71127	cDNA
1625950_a_at	LD27313	cDNA
1625954_at	GH02982	cDNA
1625955_a_at	GM02206	cDNA
1625955_a_at	LD19039	cDNA
1625960_at	LD28078	cDNA
1625963_at	LD39576	cDNA
1625964_at	GM13293	cDNA
1625968_at	GH13823	cDNA
1625970_at	GH08582	cDNA
1625973_a_at	LD16783	cDNA
1625975_at	GH07323	cDNA
1625978_at	LD24839	cDNA
1625989_at	LD37206	cDNA
1625990_at	LD47277	cDNA
1625992_s_at	GH10774	cDNA
1625995_a_at	SD03244	cDNA
1625997_s_at	GH03753	cDNA
1625999_at	GH02902	cDNA
1626002_at	GM03203	cDNA
1626006_at	LD41207	cDNA
1626010_at	GM14577	cDNA
1626011_at	LP07538	cDNA
1626015_s_at	HL02867	cDNA
1626016_s_at	GH23271	cDNA
1626018_a_at	GH27971	cDNA
1626033_at	SD01812	cDNA
1626044_at	GH23727	cDNA
1626049_at	LD37974	cDNA
1626052_at	GH02921	cDNA
1626056_a_at	LD11462	cDNA
1626057_a_at	HL03025	cDNA
1626060_at	GH27201	cDNA
1626061_at	GH04950	cDNA
1626061_at	GH22805	cDNA
1626076_at	LD31448	cDNA
1626077_s_at	GM10858	cDNA
1626079_a_at	LD18613	cDNA
1626090_at	SD10270	cDNA
1626093_at	GH01508	cDNA
1626094_at	GH22719	cDNA
1626095_at	GH04870	cDNA
1626096_at	LD21957	cDNA
1626099_s_at	LD15845	cDNA
1626106_a_at	LD21293	cDNA
1626110_a_at	SD08771	cDNA
1626112_at	GH03876	cDNA
1626113_at	LD02310	cDNA
1626115_at	LD18233	cDNA
1626117_at	LD27873	cDNA
1626120_at	GM06547	cDNA
1626125_at	LD40196	cDNA
1626133_s_at	GH06606	cDNA
1626135_s_at	GH04962	cDNA
1626138_s_at	LD15250	cDNA
1626147_s_at	LD31742	cDNA
1626154_at	LD20420	cDNA
1626169_at	LD24566	cDNA
1626170_at	SD07362	cDNA
1626171_at	GM10545	cDNA
1626172_at	GH19777	cDNA
1626173_at	LD14049	cDNA
1626174_a_at	GH22106	cDNA
1626175_at	GH12489	cDNA
1626177_s_at	LD37137	cDNA
1626178_s_at	LD07615	cDNA
1626180_at	GM03782	cDNA
1626182_a_at	LD09625	cDNA
1626182_a_at	LD48015	cDNA
1626183_at	GH26078	cDNA
1626183_at	HL03404	cDNA
1626183_at	SD02338	cDNA
1626190_a_at	LD45317	cDNA
1626192_at	HL05735	cDNA
1626196_at	LD28038	cDNA
1626198_at	GH22459	cDNA
1626199_at	LP01188	cDNA
1626208_at	SD03282	cDNA
1626210_at	SD05937	cDNA
1626215_at	LD05080	cDNA
1626219_s_at	LD16758	cDNA
1626224_s_at	LD05118	cDNA
1626228_a_at	LD34829	cDNA
1626230_s_at	GH04404	cDNA
1626232_at	LD15680	cDNA
1626233_at	GH01721	cDNA
1626237_at	LD40094	cDNA
1626240_s_at	SD01790	cDNA
1626241_at	LP05614	cDNA
1626246_s_at	LD07162	cDNA
1626247_at	LD26982	cDNA
1626249_s_at	LD22682	cDNA
1626251_at	GH02505	cDNA
1626261_s_at	LD09158	cDNA
1626263_at	GH19521	cDNA
1626263_at	LD04710	cDNA
1626264_at	LD10908	cDNA
1626271_at	LD21405	cDNA
1626272_s_at	SD07170	cDNA
1626276_at	GH19706	cDNA
1626278_at	GH25425	cDNA
1626289_at	SD02536	cDNA
1626290_at	LD30968	cDNA
1626292_at	GH07689	cDNA
1626294_a_at	LD04103	cDNA
1626300_at	LP10161	cDNA
1626304_at	LD15555	cDNA
1626309_at	GH09355	cDNA
1626314_at	SD01527	cDNA
1626315_at	GM01994	cDNA
1626320_at	GH11867	cDNA
1626323_s_at	SD10723	cDNA
1626332_s_at	LD14901	cDNA
1626336_at	LD18186	cDNA
1626337_at	LD36016	cDNA
1626340_at	GH09317	cDNA
1626349_at	LP06350	cDNA
1626351_at	LP02988	cDNA
1626352_at	GM04742	cDNA
1626355_at	SD09005	cDNA
1626359_at	LD24267	cDNA
1626360_at	LD08906	cDNA
1626362_at	LD45056	cDNA
1626366_at	LP05579	cDNA
1626367_at	LD24721	cDNA
1626368_at	LD36009	cDNA
1626370_at	LD22945	cDNA
1626371_at	LD29322	cDNA
1626373_at	GH23641	cDNA
1626377_at	GH26575	cDNA
1626379_a_at	LD15658	cDNA
1626382_s_at	LP10861	cDNA
1626384_at	GH02340	cDNA
1626385_s_at	LD34343	cDNA
1626386_at	GH09112	cDNA
1626392_s_at	SD04091	cDNA
1626394_at	LP05501	cDNA
1626397_at	GH07636	cDNA
1626404_a_at	HL02677	cDNA
1626407_at	LD40224	cDNA
1626411_at	LD24308	cDNA
1626412_at	GH01786	cDNA
1626414_at	GH06241	cDNA
1626416_a_at	GH01960	cDNA
1626417_at	LP05745	cDNA
1626421_at	LD23951	cDNA
1626425_at	LD20082	cDNA
1626427_a_at	GH28017	cDNA
1626427_a_at	SD02860	cDNA
1626428_s_at	GM01751	cDNA
1626429_at	LP08717	cDNA
1626431_at	GM01172	cDNA
1626434_s_at	SD01935	cDNA
1626436_at	GH09390	cDNA
1626438_at	SD02282	cDNA
1626442_at	GH12215	BLAST
1626442_at	GH18422	cDNA
1626444_at	LD07493	BLAST
1626448_at	GH15359	cDNA
1626451_at	LD06106	cDNA
1626452_at	GH09628	cDNA
1626456_at	LD26546	cDNA
1626457_s_at	SD09611	cDNA
1626459_at	GH13022	cDNA
1626461_at	GH27027	cDNA
1626465_a_at	LD46661	cDNA
1626473_a_at	HL01053	cDNA
1626475_at	SD08609	cDNA
1626476_at	LD10183	cDNA
1626478_at	LD26050	cDNA
1626488_s_at	LD17530	cDNA
1626491_at	LD06403	cDNA
1626492_s_at	SD06579	cDNA
1626494_at	SD05329	cDNA
1626499_at	LD08432	cDNA
1626500_a_at	GH14774	cDNA
1626502_s_at	LD36304	cDNA
1626506_at	LD37002	cDNA
1626507_at	GH07340	cDNA
1626508_at	LD43096	cDNA
1626509_at	GH23463	cDNA
1626513_at	LD22716	cDNA
1626518_at	LD12453	cDNA
1626522_at	LD33761	cDNA
1626523_a_at	LD42739	cDNA
1626533_a_at	HL04393	cDNA
1626543_at	GH01354	cDNA
1626549_at	GH01087	cDNA
1626550_at	GM06219	BLAST
1626553_at	SD03870	cDNA
1626560_at	HL08087	cDNA
1626563_at	LD24529	cDNA
1626565_at	GH03108	cDNA
1626566_at	LD22634	cDNA
1626568_at	LD33778	cDNA
1626570_s_at	GH01416	cDNA
1626570_s_at	LD22662	cDNA
1626571_at	LD14064	cDNA
1626575_at	LD31383	cDNA
1626579_at	GM01152	cDNA
1626580_at	SD02116	cDNA
1626581_s_at	GH27380	cDNA
1626584_a_at	GH24627	cDNA
1626585_s_at	GH03311	cDNA
1626588_a_at	GM14611	cDNA
1626590_a_at	LD43341	cDNA
1626591_at	GH10594	cDNA
1626613_at	GH12548	cDNA
1626615_at	LD12377	cDNA
1626620_at	LD22902	cDNA
1626621_at	LD36375	cDNA
1626622_at	GH24871	cDNA
1626624_s_at	SD04793	cDNA
1626637_a_at	LD09056	BLAST
1626638_at	SD02661	cDNA
1626639_a_at	LP07955	cDNA
1626641_s_at	GH09296	cDNA
1626644_at	SD02058	cDNA
1626645_at	GH22722	cDNA
1626646_s_at	GH25976	cDNA
1626649_s_at	GH24605	cDNA
1626652_at	LD11626	cDNA
1626653_a_at	GH01314	cDNA
1626654_a_at	GH19563	cDNA
1626659_at	LD24242	cDNA
1626664_at	GH15136	cDNA
1626666_s_at	SD04011	cDNA
1626680_at	GH09630	cDNA
1626682_s_at	LD39815	cDNA
1626696_at	LD30505	cDNA
1626707_a_at	LD09947	cDNA
1626710_at	LD34181	cDNA
1626719_a_at	GH01813	cDNA
1626725_at	SD03319	cDNA
1626730_s_at	LD16921	cDNA
1626731_at	LD13018	cDNA
1626734_at	GH21490	cDNA
1626738_at	GH27547	cDNA
1626739_s_at	GH25591	cDNA
1626740_at	GH03623	cDNA
1626741_at	GH11288	cDNA
1626745_at	LD44970	cDNA
1626748_at	GH01517	cDNA
1626749_a_at	LD45843	cDNA
1626751_at	GM14814	cDNA
1626752_at	LD33443	BLAST
1626755_at	LD22218	cDNA
1626756_a_at	HL01913	BLAST
1626762_s_at	GH09380	cDNA
1626766_s_at	GH14433	cDNA
1626769_s_at	SD06318	cDNA
1626773_s_at	LD10058	cDNA
1626780_s_at	GH08425	cDNA
1626781_at	LD04578	cDNA
1626785_at	LD21576	cDNA
1626786_at	HL02756	cDNA
1626786_at	LD43649	cDNA
1626788_a_at	LD24780	cDNA
1626793_at	LD36843	cDNA
1626794_at	GH12380	cDNA
1626798_a_at	LD21844	cDNA
1626805_s_at	LD28216	cDNA
1626805_s_at	SD09393	cDNA
1626808_s_at	GH20776	cDNA
1626808_s_at	LD03419	cDNA
1626815_a_at	GH14216	cDNA
1626818_at	SD02943	cDNA
1626823_a_at	LD01461	cDNA
1626823_a_at	LD01950	cDNA
1626830_at	LP01670	cDNA
1626832_at	GH24371	cDNA
1626837_a_at	GH25458	cDNA
1626839_s_at	LD29349	cDNA
1626840_a_at	GH13793	cDNA
1626841_s_at	LD14917	cDNA
1626842_a_at	GH11677	cDNA
1626844_at	SD02833	cDNA
1626845_at	LD47396	cDNA
1626846_s_at	HL01515	cDNA
1626849_at	GH13914	cDNA
1626850_s_at	GH27933	cDNA
1626850_s_at	LD37277	cDNA
1626857_at	LD41739	cDNA
1626863_at	GH24929	BLAST
1626864_at	LD14913	cDNA
1626869_a_at	GH19218	cDNA
1626871_at	SD10511	cDNA
1626874_at	GH03109	cDNA
1626880_at	LD08814	cDNA
1626881_at	LP01469	cDNA
1626883_at	LP08674	cDNA
1626884_a_at	GM06073	cDNA
1626886_at	GH17932	cDNA
1626892_at	SD07269	cDNA
1626893_at	LD05259	cDNA
1626897_at	GH14445	cDNA
1626898_at	LD44770	cDNA
1626899_at	GH03570	cDNA
1626900_a_at	LD08608	cDNA
1626900_a_at	SD04091	cDNA
1626902_a_at	GM06568	cDNA
1626911_at	GH10711	cDNA
1626924_a_at	LD31286	cDNA
1626925_at	LD12174	cDNA
1626930_at	GH06032	cDNA
1626930_at	GH13756	cDNA
1626933_s_at	LD24034	cDNA
1626940_at	SD06722	cDNA
1626953_at	GH24271	cDNA
1626962_x_at	LD36454	cDNA
1626965_at	GH21880	cDNA
1626967_at	LD18261	BLAST
1626968_at	GH07688	cDNA
1626970_at	GH11333	cDNA
1626972_at	SD05769	cDNA
1626978_at	GM03574	cDNA
1626981_s_at	GH01278	cDNA
1626985_a_at	LD41427	cDNA
1626985_a_at	SD03428	cDNA
1626988_at	LD06095	cDNA
1626990_s_at	GM09242	cDNA
1626993_at	LD19991	cDNA
1626996_s_at	LP12157	cDNA
1626997_at	LD14717	cDNA
1626998_at	SD05592	cDNA
1627005_at	HL04722	cDNA
1627009_at	GH06596	cDNA
1627013_at	SD04273	cDNA
1627014_a_at	GH01923	cDNA
1627015_at	LD36273	cDNA
1627016_at	LD16711	cDNA
1627017_at	LD36705	cDNA
1627019_s_at	GH06755	cDNA
1627021_at	SD10311	cDNA
1627024_s_at	GH10344	cDNA
1627032_a_at	GH02833	cDNA
1627033_at	GH24459	cDNA
1627037_s_at	SD06366	cDNA
1627040_at	LD22679	cDNA
1627041_s_at	HL05815	cDNA
1627044_s_at	GH26644	cDNA
1627046_at	GM08921	cDNA
1627047_at	GH09123	cDNA
1627048_at	GH09638	cDNA
1627050_at	SD02225	cDNA
1627052_at	LD46272	cDNA
1627054_at	LD14119	cDNA
1627056_a_at	LD03394	cDNA
1627059_at	GH03119	cDNA
1627060_s_at	SD07495	cDNA
1627073_a_at	GH22994	cDNA
1627078_at	GH01304	cDNA
1627084_s_at	GH03065	cDNA
1627093_at	GH11908	cDNA
1627100_s_at	LD26791	cDNA
1627104_at	GH01043	cDNA
1627106_a_at	LD41874	cDNA
1627110_at	LD47515	cDNA
1627114_at	GH21948	cDNA
1627116_at	GH26082	cDNA
1627117_a_at	GH01837	cDNA
1627118_at	GH27401	cDNA
1627119_at	GH01822	cDNA
1627121_s_at	GH14769	cDNA
1627122_at	GM08530	cDNA
1627129_at	HL01242	cDNA
1627131_at	LD44495	cDNA
1627134_at	LD20901	cDNA
1627135_at	GH08887	cDNA
1627136_at	GH09175	BLAST
1627140_at	GH13755	cDNA
1627141_at	LD12439	cDNA
1627142_at	LD30573	cDNA
1627150_at	SD07604	cDNA
1627151_at	LD36772	cDNA
1627152_at	GH10427	cDNA
1627155_s_at	GH05991	cDNA
1627164_at	LD12230	cDNA
1627172_s_at	LD22087	cDNA
1627173_at	LD16982	cDNA
1627184_at	HL02088	cDNA
1627191_a_at	SD08336	cDNA
1627197_at	SD04216	cDNA
1627204_at	LD40271	cDNA
1627208_at	GH11346	cDNA
1627212_at	GH06306	cDNA
1627216_s_at	LD06023	cDNA
1627219_at	GH10531	cDNA
1627220_at	GM02062	cDNA
1627221_at	LD35896	cDNA
1627227_at	GH13304	cDNA
1627228_at	GH10478	cDNA
1627236_s_at	SD06908	cDNA
1627239_s_at	GH28327	cDNA
1627242_at	GH01960	cDNA
1627244_at	LD43412	cDNA
1627245_s_at	LD15527	cDNA
1627246_at	GH11602	cDNA
1627247_at	SD05642	cDNA
1627248_at	LD20464	cDNA
1627249_a_at	LD32407	cDNA
1627253_at	SD07712	cDNA
1627259_a_at	LD47350	cDNA
1627261_s_at	GH08684	cDNA
1627265_at	SD03358	cDNA
1627267_at	LD08471	cDNA
1627270_at	LD32923	cDNA
1627274_at	SD09455	cDNA
1627275_at	GM14421	cDNA
1627276_a_at	LD34931	cDNA
1627277_s_at	GH06717	cDNA
1627278_s_at	SD04280	cDNA
1627280_s_at	LD37170	cDNA
1627283_at	LD46584	cDNA
1627287_at	LD47264	cDNA
1627288_a_at	GH08002	cDNA
1627302_at	GH12207	cDNA
1627305_at	GH26134	cDNA
1627314_s_at	SD02661	cDNA
1627315_s_at	GH07346	cDNA
1627315_s_at	LP11568	BLAST
1627321_x_at	GH24929	BLAST
1627324_at	GM09276	cDNA
1627325_at	LD16949	cDNA
1627326_a_at	SD07737	cDNA
1627328_at	LD30945	cDNA
1627329_at	GH14660	cDNA
1627330_at	GH12861	cDNA
1627331_at	LD42828	cDNA
1627340_at	LD41907	cDNA
1627343_a_at	GH08303	cDNA
1627346_at	LD04007	cDNA
1627352_at	GH01984	cDNA
1627354_at	GH18370	cDNA
1627362_a_at	LD27861	cDNA
1627371_at	GH12467	cDNA
1627372_a_at	LD45430	cDNA
1627373_at	GM06962	cDNA
1627376_at	GH01881	cDNA
1627380_at	LD04815	cDNA
1627383_at	LD39479	cDNA
1627395_a_at	GH04950	cDNA
1627395_a_at	GH22805	cDNA
1627398_a_at	LD25526	cDNA
1627403_s_at	LD09790	cDNA
1627406_at	GH07387	cDNA
1627410_at	LD19810	cDNA
1627415_at	LD27564	cDNA
1627419_at	SD02661	cDNA
1627420_s_at	LP06937	cDNA
1627421_at	LD43057	cDNA
1627423_at	GM05240	cDNA
1627426_at	LD21194	cDNA
1627430_at	GH26015	cDNA
1627431_at	LD34444	cDNA
1627433_at	LD24355	cDNA
1627434_at	GH13177	cDNA
1627443_at	LD37358	cDNA
1627445_s_at	LD16125	cDNA
1627452_a_at	LD05287	cDNA
1627456_s_at	LD32520	cDNA
1627459_at	GM04011	cDNA
1627461_at	SD10676	cDNA
1627462_a_at	LD23951	cDNA
1627470_at	GH03557	cDNA
1627472_at	LD25605	cDNA
1627478_at	SD07766	cDNA
1627488_at	LD37470	cDNA
1627489_a_at	GH10517	cDNA
1627492_at	LD39110	cDNA
1627497_at	LD26837	cDNA
1627498_at	LD46328	cDNA
1627499_at	RE32803	cDNA
1627501_s_at	LD48089	cDNA
1627502_at	LD26991	cDNA
1627507_at	LD30049	cDNA
1627509_s_at	GH02636	cDNA
1627511_at	GH09771	cDNA
1627511_at	LD32080	cDNA
1627515_at	SD04693	cDNA
1627525_a_at	SD04868	BLAST
1627527_s_at	GM01939	cDNA
1627528_at	GH24360	cDNA
1627530_at	LD35341	cDNA
1627533_at	SD07723	cDNA
1627536_at	LD21010	cDNA
1627537_at	GH15825	cDNA
1627539_at	SD02428	cDNA
1627542_at	GH26248	cDNA
1627546_at	GH14774	cDNA
1627550_a_at	SD07366	cDNA
1627551_s_at	LP05763	cDNA
1627555_s_at	GM01028	cDNA
1627562_at	LD36161	cDNA
1627564_s_at	LD22235	cDNA
1627564_s_at	LD42783	cDNA
1627566_a_at	GH01606	cDNA
1627567_at	LD22943	cDNA
1627578_s_at	SD09342	cDNA
1627580_at	SD01621	cDNA
1627581_at	GH09647	cDNA
1627589_s_at	LD20186	cDNA
1627592_at	GH10162	cDNA
1627593_at	LD27553	cDNA
1627598_at	LD27216	cDNA
1627599_at	GH15539	cDNA
1627605_at	GH13089	cDNA
1627607_at	LD44179	cDNA
1627612_a_at	SD04240	cDNA
1627614_at	LD36410	cDNA
1627614_at	SD05496	cDNA
1627616_at	LD46621	cDNA
1627617_at	LP05915	cDNA
1627623_s_at	GM13744	cDNA
1627626_at	GM09828	cDNA
1627630_s_at	LD11946	cDNA
1627637_at	LD47348	cDNA
1627640_at	LD03462	BLAST
1627641_s_at	LD47843	cDNA
1627645_at	GH19763	cDNA
1627646_at	LD07740	cDNA
1627649_at	SD03917	cDNA
1627651_a_at	GH08607	cDNA
1627653_at	GH27568	cDNA
1627656_at	LD32255	cDNA
1627658_s_at	GH13054	cDNA
1627664_a_at	LD19061	cDNA
1627665_at	LD18112	cDNA
1627667_at	LD46404	cDNA
1627668_s_at	GM07552	cDNA
1627669_at	GH01991	cDNA
1627673_at	LD11064	cDNA
1627676_at	SD03208	cDNA
1627680_at	GH04440	cDNA
1627689_at	GH13257	cDNA
1627693_at	GH04034	cDNA
1627694_at	SD06557	cDNA
1627702_at	LD40663	cDNA
1627704_a_at	LD20987	cDNA
1627706_a_at	LD44686	cDNA
1627711_at	HL01284	BLAST
1627713_at	LD36501	cDNA
1627721_at	LD29228	cDNA
1627726_a_at	GH02220	cDNA
1627729_s_at	HL02140	cDNA
1627739_at	LD32469	cDNA
1627749_at	LD41866	cDNA
1627752_s_at	GH01258	cDNA
1627761_at	GM08777	cDNA
1627764_at	LD17482	cDNA
1627768_at	GH16986	cDNA
1627770_at	LD20271	cDNA
1627775_s_at	LP09339	cDNA
1627776_at	LD38130	BLAST
1627777_at	LD11736	cDNA
1627778_a_at	LD34544	cDNA
1627784_at	GM07606	cDNA
1627788_at	LD21659	cDNA
1627789_at	GM14292	cDNA
1627793_s_at	LP02252	cDNA
1627794_a_at	GH01922	cDNA
1627796_s_at	SD05230	cDNA
1627798_at	GH25733	cDNA
1627801_at	GH20717	cDNA
1627806_at	LD05615	cDNA
1627812_s_at	GM02602	cDNA
1627816_a_at	GH21062	cDNA
1627818_s_at	HL02049	cDNA
1627822_at	LD22456	cDNA
1627826_s_at	GH03826	cDNA
1627827_a_at	GH07456	cDNA
1627828_s_at	GH28787	cDNA
1627829_at	GH02505	cDNA
1627830_at	LD07912	cDNA
1627831_at	GH09478	cDNA
1627834_a_at	LD29068	cDNA
1627838_at	SD09738	cDNA
1627839_at	SD01848	cDNA
1627841_at	GH11358	cDNA
1627843_at	LD32974	cDNA
1627844_at	LD22157	cDNA
1627845_at	LD27185	cDNA
1627850_at	SD03330	cDNA
1627852_at	GH23506	cDNA
1627861_s_at	GH25629	cDNA
1627864_at	GH09618	cDNA
1627865_a_at	GM01352	cDNA
1627868_at	LD42113	cDNA
1627872_at	SD01285	cDNA
1627873_at	GH25564	cDNA
1627882_at	LD33841	cDNA
1627885_s_at	GH22749	cDNA
1627886_at	LD18893	cDNA
1627892_at	GH01206	cDNA
1627893_at	LD46538	cDNA
1627894_s_at	LD25129	cDNA
1627898_at	LD23953	cDNA
1627910_s_at	HL01241	cDNA
1627915_a_at	GM01221	cDNA
1627916_s_at	LD36080	cDNA
1627919_at	LD05179	cDNA
1627923_at	GH14967	cDNA
1627924_at	SD02110	cDNA
1627927_at	GM10569	cDNA
1627927_at	LD19312	cDNA
1627930_s_at	GM08588	cDNA
1627934_at	LD29420	cDNA
1627938_at	LD46494	cDNA
1627939_a_at	GH01314	cDNA
1627956_x_at	LD40846	cDNA
1627957_at	LD44914	cDNA
1627964_s_at	GH09436	cDNA
1627966_s_at	GH21176	cDNA
1627966_s_at	SD05904	cDNA
1627970_at	GH12153	cDNA
1627971_s_at	GH03582	cDNA
1627973_s_at	GH21048	cDNA
1627977_at	LD47550	cDNA
1627983_at	LD12690	cDNA
1627984_at	GH15728	cDNA
1627986_s_at	GH07464	cDNA
1627988_at	LD21756	cDNA
1627996_a_at	LD24833	cDNA
1627998_s_at	SD01538	BLAST
1628001_at	GH15748	cDNA
1628001_at	LD29741	cDNA
1628014_at	GH08937	cDNA
1628018_at	GH17783	cDNA
1628019_a_at	LD23843	cDNA
1628027_a_at	SD06874	cDNA
1628028_s_at	GM02242	cDNA
1628037_at	LD31543	cDNA
1628041_a_at	LD10094	cDNA
1628042_at	GH05933	cDNA
1628044_at	LD18757	cDNA
1628049_at	LD15094	cDNA
1628052_at	GH10635	cDNA
1628053_at	SD10307	cDNA
1628063_at	LD13525	cDNA
1628067_s_at	LP05062	cDNA
1628077_at	GH07331	cDNA
1628080_at	LD41157	cDNA
1628081_s_at	LD44720	cDNA
1628083_at	LD40005	cDNA
1628087_s_at	LP02570	cDNA
1628091_at	SD05384	cDNA
1628096_at	LD44187	cDNA
1628099_at	LD30988	cDNA
1628101_s_at	GH14055	cDNA
1628106_at	LD24865	cDNA
1628109_at	LD07301	cDNA
1628110_s_at	GH05739	cDNA
1628110_s_at	GH14582	cDNA
1628112_at	SD02122	cDNA
1628117_at	GM13686	cDNA
1628121_at	LD24139	cDNA
1628122_at	LP02557	cDNA
1628123_at	LD41462	cDNA
1628127_at	GM03716	cDNA
1628131_at	LD14594	cDNA
1628132_at	LD46862	cDNA
1628135_s_at	LD18706	cDNA
1628138_s_at	GH02584	cDNA
1628138_s_at	LD05591	BLAST
1628141_at	SD07967	cDNA
1628143_a_at	GH23814	cDNA
1628146_at	LD13435	cDNA
1628148_at	LD43876	cDNA
1628149_a_at	GH15507	cDNA
1628152_at	GM02293	cDNA
1628155_at	LD36052	cDNA
1628160_a_at	GH12111	cDNA
1628161_at	GH12838	cDNA
1628164_at	GH10637	cDNA
1628169_at	GH07821	cDNA
1628172_at	GH18634	cDNA
1628174_at	GH07762	cDNA
1628175_at	GM05651	cDNA
1628178_a_at	LP01559	BLAST
1628180_at	LD31988	cDNA
1628188_at	GM08026	cDNA
1628189_at	LD32009	cDNA
1628190_at	LD46512	cDNA
1628194_at	GH11566	cDNA
1628198_at	LD35220	cDNA
1628201_at	SD05956	cDNA
1628202_at	GH06387	cDNA
1628213_s_at	GH23546	cDNA
1628214_at	GH26459	cDNA
1628215_s_at	SD03071	cDNA
1628223_at	LD28384	cDNA
1628226_at	LP11145	cDNA
1628229_at	LD24467	cDNA
1628231_at	GH26260	cDNA
1628232_at	SD07907	cDNA
1628237_s_at	LD27070	cDNA
1628240_at	LD10327	cDNA
1628241_at	LD12777	cDNA
1628243_at	GH08783	cDNA
1628243_at	LD26519	cDNA
1628252_at	GH14494	cDNA
1628257_s_at	SD10928	cDNA
1628258_at	GH07188	cDNA
1628264_a_at	GH01404	cDNA
1628265_a_at	GH04632	cDNA
1628265_a_at	GH25458	cDNA
1628268_at	GH03003	BLAST
1628272_a_at	GH12380	cDNA
1628276_s_at	LD19437	cDNA
1628281_at	LD09950	cDNA
1628283_at	LD45266	cDNA
1628284_at	GH13765	BLAST
1628288_s_at	LD25753	cDNA
1628290_s_at	GH01208	cDNA
1628293_a_at	GH12107	cDNA
1628297_a_at	LD23630	cDNA
1628298_at	SD09866	cDNA
1628299_at	GH17155	cDNA
1628306_at	LD37189	cDNA
1628307_at	GH26265	cDNA
1628309_at	LD42035	cDNA
1628314_a_at	LP08941	cDNA
1628315_at	SD08605	cDNA
1628316_at	GM14514	cDNA
1628319_s_at	LD22322	cDNA
1628322_at	GM02713	cDNA
1628323_s_at	HL01248	cDNA
1628324_at	SD08871	cDNA
1628325_at	LD34429	cDNA
1628331_at	GH16612	cDNA
1628333_at	LP07955	cDNA
1628335_at	LD26912	cDNA
1628336_a_at	LD33460	cDNA
1628338_at	LD29716	cDNA
1628339_a_at	GM14349	cDNA
1628340_s_at	LD40792	cDNA
1628341_at	SD04624	cDNA
1628352_a_at	LD30525	cDNA
1628358_at	LD04013	cDNA
1628363_at	LD34202	cDNA
1628364_at	LP04791	cDNA
1628365_at	GH03227	cDNA
1628368_at	LD07439	cDNA
1628372_a_at	GM08365	cDNA
1628377_s_at	SD05403	cDNA
1628382_at	LD29830	cDNA
1628383_at	GH22851	cDNA
1628389_at	SD08058	cDNA
1628390_at	LD28933	cDNA
1628397_at	GH16429	cDNA
1628398_at	SD06390	cDNA
1628399_s_at	HL03687	cDNA
1628402_a_at	GH16433	cDNA
1628404_at	LD24679	cDNA
1628405_at	LD26327	cDNA
1628414_at	GH27756	cDNA
1628416_s_at	LD29992	cDNA
1628419_a_at	GH14506	cDNA
1628420_s_at	LD22771	cDNA
1628422_s_at	LD34388	cDNA
1628423_at	GH12174	cDNA
1628424_at	SD08037	cDNA
1628425_at	LD28680	cDNA
1628426_s_at	GH05582	cDNA
1628427_a_at	LD16331	cDNA
1628432_at	GH01709	cDNA
1628435_at	LD09564	cDNA
1628435_at	LD09691	cDNA
1628438_at	LD19823	cDNA
1628445_at	LD18667	cDNA
1628450_at	GH23743	cDNA
1628451_at	LD13959	cDNA
1628452_at	LD10305	cDNA
1628453_at	LD40707	cDNA
1628458_at	LD08974	cDNA
1628459_at	GH11288	cDNA
1628462_s_at	GH24929	BLAST
1628463_at	LD37196	cDNA
1628465_a_at	GH02414	cDNA
1628469_a_at	GH14389	cDNA
1628470_s_at	LP05860	cDNA
1628472_at	GH18123	cDNA
1628475_at	GH07816	cDNA
1628477_s_at	SD05389	cDNA
1628481_at	LD31571	cDNA
1628483_at	LD23129	cDNA
1628486_a_at	LD29238	cDNA
1628487_s_at	GH10911	cDNA
1628488_at	LD04591	cDNA
1628490_at	GM14426	cDNA
1628493_at	GH04611	cDNA
1628494_a_at	LD22509	cDNA
1628497_at	LD20087	cDNA
1628505_at	LD41978	cDNA
1628507_at	LD46678	cDNA
1628509_at	GH02822	cDNA
1628509_at	LD32761	BLAST
1628512_at	GH09538	cDNA
1628521_at	GM12762	cDNA
1628525_at	GH04442	cDNA
1628536_s_at	LP05177	cDNA
1628550_a_at	LD14913	cDNA
1628552_at	LD24550	cDNA
1628556_s_at	LD45021	cDNA
1628557_at	LP07727	cDNA
1628565_at	LP01585	cDNA
1628570_at	LD46502	cDNA
1628572_s_at	GH07253	cDNA
1628573_a_at	GM13038	cDNA
1628579_at	GH15538	cDNA
1628584_at	GH27419	cDNA
1628595_at	LD27480	cDNA
1628598_s_at	GH01163	cDNA
1628602_a_at	GM01519	cDNA
1628611_at	LD24726	cDNA
1628613_a_at	SD02660	cDNA
1628615_at	LD07883	cDNA
1628622_s_at	LD30953	cDNA
1628627_at	SD03973	cDNA
1628628_at	LD22862	cDNA
1628632_at	LD15606	cDNA
1628634_at	LD40702	cDNA
1628636_a_at	LD30725	cDNA
1628638_at	LD23523	cDNA
1628648_at	LD21537	cDNA
1628651_a_at	GH08833	cDNA
1628657_at	GM08326	cDNA
1628659_at	SD10012	cDNA
1628663_s_at	LD35981	cDNA
1628665_at	LD43276	cDNA
1628666_at	GH24458	cDNA
1628667_at	GM02829	cDNA
1628669_at	LD18231	cDNA
1628673_at	LD05265	cDNA
1628675_at	GH07283	cDNA
1628678_at	GH07209	cDNA
1628679_at	LD28027	cDNA
1628682_at	GH10306	cDNA
1628684_at	GH24564	cDNA
1628688_at	LD46863	cDNA
1628690_at	LD44327	cDNA
1628694_a_at	LD36415	cDNA
1628699_at	GH19329	cDNA
1628705_at	SD05564	cDNA
1628712_at	LP02641	cDNA
1628714_at	LD21545	cDNA
1628715_a_at	SD07475	cDNA
1628717_a_at	LD29039	cDNA
1628719_at	GH16672	cDNA
1628726_s_at	LD16082	cDNA
1628731_s_at	GH09647	cDNA
1628744_s_at	LD10783	cDNA
1628744_s_at	SD06839	cDNA
1628751_at	GH09295	cDNA
1628753_at	GM06310	cDNA
1628754_s_at	HL05773	cDNA
1628757_at	GH08948	cDNA
1628758_at	GH08048	cDNA
1628761_s_at	LD22649	cDNA
1628763_at	LD13416	cDNA
1628764_at	LD09536	cDNA
1628766_at	LD10351	cDNA
1628767_s_at	LD14031	cDNA
1628771_s_at	GH19985	cDNA
1628774_a_at	SD07678	cDNA
1628778_at	SD05282	cDNA
1628782_at	GH12144	cDNA
1628785_at	SD07191	cDNA
1628791_at	LD18443	cDNA
1628795_s_at	GH07831	cDNA
1628800_at	LP10918	cDNA
1628801_at	SD08305	cDNA
1628806_at	GH28578	cDNA
1628807_at	GH18520	cDNA
1628815_at	LD02340	cDNA
1628821_at	GH11740	cDNA
1628824_s_at	SD04165	cDNA
1628825_at	LD21608	cDNA
1628828_s_at	LP11234	cDNA
1628831_at	LD34179	cDNA
1628834_a_at	LD46437	cDNA
1628840_at	GH12495	cDNA
1628842_s_at	LD11689	cDNA
1628843_at	LD38046	cDNA
1628846_at	LD32088	cDNA
1628853_at	LD01659	cDNA
1628856_at	GH06646	cDNA
1628856_at	LD46351	cDNA
1628862_at	LD22548	cDNA
1628865_at	LD30441	cDNA
1628866_at	SD04745	cDNA
1628867_s_at	LD43488	cDNA
1628869_s_at	LD26477	cDNA
1628872_at	GH13022	cDNA
1628873_s_at	LD38259	cDNA
1628885_at	GH26663	cDNA
1628892_s_at	LD07457	cDNA
1628903_s_at	SD07795	cDNA
1628907_at	GM05887	cDNA
1628915_s_at	GH03693	cDNA
1628918_at	LD13504	cDNA
1628920_at	LP01149	cDNA
1628922_s_at	GM14315	cDNA
1628927_at	LD43175	cDNA
1628929_s_at	SD04017	cDNA
1628931_at	GH01837	cDNA
1628935_at	SD06635	cDNA
1628938_at	LP05220	cDNA
1628943_at	LD22449	cDNA
1628947_s_at	LD25378	cDNA
1628948_a_at	GH19670	cDNA
1628948_a_at	SD01287	cDNA
1628949_at	GM04590	cDNA
1628952_s_at	LD33976	cDNA
1628953_at	GH14048	cDNA
1628956_at	LD22180	cDNA
1628959_at	SD08002	cDNA
1628962_at	LD21346	cDNA
1628963_at	GH06388	cDNA
1628965_at	LD31238	cDNA
1628969_s_at	GH25405	cDNA
1628969_s_at	SD02969	cDNA
1628976_at	LD30731	cDNA
1628977_at	LD18758	cDNA
1628978_at	LD45221	cDNA
1628986_at	LD22358	cDNA
1628987_at	SD03793	cDNA
1628992_at	GM01069	cDNA
1628992_at	LD11783	cDNA
1628995_at	GH28769	cDNA
1629001_at	LD23647	cDNA
1629005_a_at	LD39624	cDNA
1629007_at	GH17088	cDNA
1629008_at	GM13041	cDNA
1629009_at	GH18601	cDNA
1629012_at	LD24380	cDNA
1629013_at	LD19190	cDNA
1629018_a_at	SD10877	cDNA
1629020_s_at	LD23131	cDNA
1629021_at	LP03102	cDNA
1629030_a_at	GH08789	cDNA
1629033_at	LD24878	cDNA
1629035_at	GH12381	cDNA
1629036_at	GH02974	cDNA
1629040_at	LD34154	cDNA
1629045_s_at	SD04526	cDNA
1629046_a_at	GH06388	cDNA
1629048_s_at	GH26789	cDNA
1629053_at	LD46954	cDNA
1629055_a_at	GH20337	cDNA
1629061_s_at	LD36162	cDNA
1629062_at	GM08106	cDNA
1629065_s_at	GH03683	cDNA
1629070_at	GH09052	cDNA
1629072_at	SD01276	cDNA
1629074_a_at	SD08161	cDNA
1629077_s_at	LD47668	cDNA
1629084_at	GH25366	cDNA
1629086_s_at	GH13919	cDNA
1629091_at	LD18740	cDNA
1629095_a_at	LD27718	cDNA
1629101_a_at	LD20432	cDNA
1629104_at	LD35927	cDNA
1629106_at	GH20802	cDNA
1629109_at	LD39959	cDNA
1629110_x_at	GH18028	cDNA
1629111_at	GH23971	BLAST
1629115_s_at	SD05339	cDNA
1629117_at	LD27021	cDNA
1629119_at	LD18667	cDNA
1629123_at	LD23843	cDNA
1629124_at	LD31163	cDNA
1629128_at	GH07855	cDNA
1629130_at	GH05455	cDNA
1629133_at	GH06635	cDNA
1629136_at	GH28004	cDNA
1629149_at	GH16593	cDNA
1629151_at	LD01470	cDNA
1629152_at	GH16531	cDNA
1629153_s_at	LD21713	cDNA
1629155_at	GH25884	cDNA
1629156_at	GH10307	BLAST
1629160_s_at	GM02923	cDNA
1629165_at	LD29184	cDNA
1629167_at	GH04548	cDNA
1629176_at	GM04727	cDNA
1629180_at	GH07929	cDNA
1629184_at	LP09690	cDNA
1629185_at	GH12955	cDNA
1629187_s_at	LD34343	cDNA
1629188_at	LD25772	cDNA
1629189_at	SD03467	cDNA
1629194_s_at	GM01721	cDNA
1629195_at	GH17076	cDNA
1629198_at	GH13214	cDNA
1629207_at	GH03305	cDNA
1629209_at	GM14202	cDNA
1629216_at	GM03763	cDNA
1629218_at	SD10251	cDNA
1629220_at	GH11579	cDNA
1629221_at	GH02435	cDNA
1629222_at	GM02466	cDNA
1629227_at	LD15989	cDNA
1629228_at	GH20068	cDNA
1629229_a_at	SD07261	cDNA
1629232_at	LD40049	cDNA
1629233_s_at	HL01538	cDNA
1629234_at	LD23959	cDNA
1629235_s_at	HL08042	cDNA
1629237_at	SD10763	cDNA
1629239_s_at	GH05377	cDNA
1629241_at	GH04025	cDNA
1629246_at	LD26135	cDNA
1629247_at	LD46389	cDNA
1629248_at	LD11531	cDNA
1629250_at	GH10652	cDNA
1629252_at	LD28447	cDNA
1629256_a_at	GH09711	cDNA
1629259_at	GH19706	cDNA
[truncated: 3,846 more rows]
