# Supplementary material for: Preferred analysis methods for Affymetrix GeneChips. II. An expanded, balanced, wholly-defined spike-in dataset
Source: BMC Bioinformatics. 2010 May 27;11:285. doi: 10.1186/1471-2105-11-285 (PMC2897828; doi:10.1186/1471-2105-11-285)
Supplement: Additional file 5 — The assignment of Affymetrix probe sets with designated fold changes. The fold change values are based on the abundance in condition A versus in condition B. Empty probe sets were assigned with value zero. "MC" means the corresponding probe set is assigned to multiple clones. "MF" means the clone assigned to the particular probe set is present in multiple pools and therefore has multiple fold change values. [file 1471-2105-11-285-S5.txt]

1616608_a_at	0
1622892_s_at	MC
1622893_at	0.25
1622894_at	0
1622895_at	1
1622896_at	3.5
1622897_at	0
1622898_a_at	0
1622899_at	0.4
1622900_at	0
1622901_at	0
1622902_at	0
1622903_s_at	1
1622904_at	0
1622905_at	0
1622906_at	0
1622907_at	0
1622908_a_at	0.25
1622909_at	1
1622910_at	0
1622911_at	0
1622912_at	0
1622913_a_at	1
1622914_at	0
1622915_at	0
1622916_at	0
1622917_a_at	0
1622918_at	0
1622919_at	0
1622920_at	0
1622921_at	0
1622922_at	0
1622923_at	1
1622924_at	0
1622925_at	1
1622926_at	1
1622927_at	0
1622928_at	3.5
1622929_at	0
1622930_a_at	0
1622931_at	1
1622932_s_at	0
1622933_at	MC
1622934_at	0
1622935_at	0
1622936_at	0
1622937_at	1
1622938_at	0
1622939_at	3.5
1622940_at	0
1622941_at	1
1622942_at	0
1622943_s_at	1
1622944_at	1
1622945_a_at	0
1622946_at	0
1622947_s_at	1
1622948_at	0
1622949_at	1
1622950_a_at	3.5
1622951_at	0
1622952_at	0
1622953_at	0
1622954_at	0
1622955_at	0
1622956_at	0
1622957_s_at	0
1622958_at	0
1622959_at	0
1622960_at	0
1622961_at	0
1622962_a_at	0
1622963_at	0
1622964_at	0
1622965_s_at	0
1622966_at	0
1622967_at	0
1622968_at	1
1622969_at	0
1622970_at	1
1622971_at	1
1622972_at	0
1622973_at	0.25
1622974_at	1
1622975_at	0
1622976_at	0
1622977_at	0
1622978_at	1
1622979_a_at	1
1622980_at	0
1622981_at	0.4
1622982_at	3.5
1622983_a_at	1.7
1622984_at	1
1622985_at	0
1622986_at	0
1622987_at	0
1622988_at	0
1622989_at	0
1622990_at	0
1622991_s_at	1
1622992_at	1
1622993_at	0
1622994_at	0
1622995_at	0
1622996_at	0
1622997_at	0
1622998_a_at	0
1622999_at	0
1623000_at	0
1623001_at	0
1623002_at	0
1623003_at	0
1623004_a_at	0
1623005_at	0
1623006_at	0
1623007_a_at	0
1623008_at	3.5
1623009_at	1
1623010_at	0
1623011_at	0
1623012_at	0
1623013_s_at	0
1623014_at	0
1623015_at	0
1623016_at	0
1623017_at	1
1623018_at	0
1623019_a_at	1
1623020_at	1
1623021_at	0.833333333333333
1623022_at	0.25
1623023_at	1
1623024_at	0
1623025_at	0.833333333333333
1623026_a_at	0
1623027_s_at	0.25
1623028_at	1
1623029_at	1
1623030_at	0
1623031_a_at	0
1623032_at	0
1623033_at	0
1623034_at	0.666666666666667
1623035_at	0
1623036_a_at	1.7
1623037_a_at	1
1623038_at	0
1623039_at	1
1623040_at	0
1623041_at	0
1623042_at	0
1623043_s_at	0
1623044_at	0
1623045_at	1
1623046_at	0
1623047_at	3
1623048_a_at	1
1623049_at	0
1623050_at	0
1623051_at	0
1623052_at	0
1623053_a_at	1
1623054_at	0
1623055_at	0
1623056_at	0
1623057_at	0
1623058_at	0.666666666666667
1623059_at	0
1623060_at	0
1623061_at	0.25
1623062_at	0
1623063_at	0.666666666666667
1623064_at	0
1623065_at	0
1623066_at	0
1623067_at	0
1623068_at	0
1623069_s_at	1
1623070_a_at	0
1623071_at	0
1623072_at	0
1623073_s_at	1
1623074_at	0
1623075_at	0
1623076_at	1.5
1623077_at	0
1623078_at	0
1623079_at	0
1623080_at	0
1623081_at	3.5
1623082_s_at	0
1623083_at	1
1623084_at	0
1623085_at	0
1623086_at	0.666666666666667
1623087_at	1
1623088_at	1
1623089_at	0
1623090_at	0
1623091_at	0
1623092_at	0
1623093_at	0
1623094_at	0
1623095_at	0
1623096_a_at	0
1623097_at	1
1623098_at	0
1623099_at	0
1623100_at	0
1623101_at	0
1623102_at	0
1623103_at	0
1623104_at	3
1623105_at	0
1623106_s_at	MC
1623107_at	0
1623108_at	0
1623109_at	0
1623110_s_at	0
1623111_at	0
1623112_at	0
1623113_at	0
1623114_at	0
1623115_at	0
1623116_at	0
1623117_at	1
1623118_s_at	0.666666666666667
1623119_at	0
1623120_at	0
1623121_at	0
1623122_at	0.666666666666667
1623123_at	0
1623124_at	0.4
1623125_at	0
1623126_at	0
1623127_a_at	0
1623128_at	0
1623129_at	0
1623130_at	0
1623131_at	0
1623132_at	0
1623133_a_at	3.5
1623134_at	0
1623135_at	0
1623136_at	0
1623137_s_at	1
1623138_at	1
1623139_at	1
1623140_at	0
1623141_s_at	0
1623142_at	0
1623143_s_at	0
1623144_at	0
1623145_s_at	0
1623146_at	0
1623147_at	0
1623148_at	0
1623149_at	0
1623150_at	0
1623151_a_at	0.25
1623152_at	0
1623153_s_at	0
1623154_a_at	0.4
1623155_at	0
1623156_at	0
1623157_at	0
1623158_s_at	1
1623159_at	0
1623160_at	0
1623161_at	0
1623162_at	0
1623163_at	0
1623164_a_at	2
1623165_at	0
1623166_at	0
1623167_at	0
1623168_at	0
1623169_at	0
1623170_at	0
1623171_s_at	0.833333333333333
1623172_at	0
1623173_at	1
1623174_at	0
1623175_at	0
1623176_at	1
1623177_at	0
1623178_at	0
1623179_at	0
1623180_a_at	1
1623181_at	0
1623182_at	2
1623183_at	0
1623184_at	0
1623185_s_at	0
1623186_at	0
1623187_at	0
1623188_at	0
1623189_at	0
1623190_at	0
1623191_at	0
1623192_at	0
1623193_at	1
1623194_at	0
1623195_at	0
1623196_s_at	0
1623197_a_at	3.5
1623198_at	0
1623199_a_at	1
1623200_at	0
1623201_at	0
1623202_at	0
1623203_at	1
1623204_at	0
1623205_at	0
1623206_a_at	1
1623207_at	1
1623208_at	0
1623209_at	1.5
1623210_at	0
1623211_at	0
1623212_s_at	0
1623213_at	0
1623214_at	0
1623215_at	0
1623216_s_at	0.666666666666667
1623217_at	0
1623218_s_at	MC
1623219_at	0
1623220_at	0
1623221_at	0
1623222_s_at	0
1623223_at	1
1623224_at	0
1623225_s_at	1
1623226_at	0
1623227_s_at	1
1623228_at	0
1623229_at	0
1623230_s_at	0
1623231_at	0
1623232_at	0
1623233_at	1
1623234_s_at	0
1623235_at	1
1623236_at	0
1623237_at	1
1623238_at	1
1623239_at	1
1623240_at	0
1623241_s_at	1
1623242_at	1
1623243_at	1
1623244_at	0
1623245_at	0
1623246_at	0
1623247_at	1
1623248_s_at	0
1623249_s_at	0
1623250_at	0
1623251_at	0
1623252_a_at	0
1623253_at	1
1623254_s_at	1
1623255_at	0
1623256_at	1
1623257_a_at	0
1623258_at	0
1623259_at	0
1623260_at	0
1623261_at	0
1623262_at	0
1623263_at	0
1623264_at	1
1623265_at	1
1623266_at	0
1623267_at	1
1623268_a_at	0
1623269_at	0
1623270_at	0
1623271_a_at	0
1623272_at	0
1623273_at	0
1623274_s_at	0
1623275_at	0
1623276_at	1
1623277_at	1
1623278_at	0
1623279_at	0
1623280_at	0
1623281_s_at	0
1623282_at	0
1623283_at	0
1623284_at	0
1623285_at	1
1623286_at	0
1623287_at	0.4
1623288_at	1
1623289_at	0
1623290_at	0
1623291_at	2
1623292_at	1
1623293_at	0
1623294_at	0
1623295_at	1
1623296_at	0
1623297_at	0
1623298_at	0
1623299_at	0.25
1623300_at	0
1623301_at	0
1623302_at	1
1623303_at	0
1623304_at	0
1623305_at	1
1623306_at	1
1623307_at	0
1623308_at	0
1623309_at	0
1623310_at	0
1623311_at	0
1623312_s_at	1
1623313_at	0
1623314_at	1
1623315_at	0
1623316_at	1
1623317_at	0
1623318_s_at	0
1623319_at	0
1623320_at	1
1623321_at	0
1623322_at	0
1623323_at	0
1623324_at	1
1623325_at	0
1623326_a_at	0.25
1623327_at	0
1623328_at	1
1623329_at	0
1623330_at	1
1623331_at	0
1623332_at	0
1623333_a_at	1
1623334_at	0
1623335_a_at	1
1623336_at	0
1623337_at	0
1623338_at	0
1623339_at	2
1623340_at	0
1623341_at	0
1623342_at	0
1623343_at	0
1623344_at	0
1623345_at	0
1623346_at	0
1623347_at	1
1623348_at	1
1623349_x_at	0
1623350_at	1
1623351_at	0.25
1623352_at	0
1623353_at	1
1623354_at	0
1623355_at	1
1623356_at	0
1623357_at	1
1623358_at	0
1623359_at	1
1623360_at	0
1623361_at	0
1623362_at	0
1623363_at	0.666666666666667
1623364_at	0
1623365_at	3.5
1623366_at	1
1623367_at	0
1623368_at	0
1623369_at	0
1623370_at	0
1623371_at	0
1623372_at	0
1623373_at	0
1623374_a_at	2
1623375_at	1
1623376_s_at	0.25
1623377_at	0
1623378_at	1
1623379_at	3.5
1623380_at	0
1623381_at	0
1623382_at	0
1623383_at	0.666666666666667
1623384_at	1
1623385_at	0
1623386_s_at	0
1623387_at	1
1623388_at	0
1623389_at	0
1623390_at	0
1623391_at	0
1623392_at	0
1623393_a_at	0
1623394_at	0
1623395_at	0
1623396_at	0
1623397_at	0
1623398_at	0
1623399_at	0
1623400_at	0
1623401_a_at	1
1623402_at	1
1623403_s_at	1
1623404_at	0
1623405_at	0
1623406_at	0
1623407_at	0
1623408_s_at	MC
1623409_at	0
1623410_at	0
1623411_at	0
1623412_a_at	0
1623413_at	0
1623414_at	0
1623415_at	0
1623416_at	0
1623417_at	0
1623418_at	0
1623419_s_at	1
1623420_at	0
1623421_at	1
1623422_a_at	1
1623423_at	0
1623424_a_at	0
1623425_at	0
1623426_at	0
1623427_at	0
1623428_at	0
1623429_at	1
1623430_at	0
1623431_at	0
1623432_s_at	0
1623433_at	0
1623434_at	1
1623435_at	0
1623436_a_at	1
1623437_at	1
1623438_at	1
1623439_at	0
1623440_at	0
1623441_at	0
1623442_at	0
1623443_at	0
1623444_at	0
1623445_at	0
1623446_a_at	0
1623447_a_at	0
1623448_at	1
1623449_at	3.5
1623450_at	0
1623451_at	0
1623452_at	0
1623453_at	0
1623454_at	0
1623455_s_at	MC
1623456_at	0
1623457_at	0
1623458_at	0
1623459_at	1
1623460_at	1
1623461_at	0
1623462_at	0
1623463_at	0
1623464_at	0
1623465_at	0
1623466_at	0
1623467_at	0
1623468_at	0
1623469_s_at	0
1623470_at	3.5
1623471_s_at	1.5
1623472_at	1
1623473_at	1.7
1623474_at	0
1623475_s_at	1
1623476_at	0
1623477_at	0
1623478_at	0
1623479_at	MC
1623480_at	1
1623481_at	1.5
1623482_at	0
1623483_at	0
1623484_at	0
1623485_at	0
1623486_at	0
1623487_at	1
1623488_at	0
1623489_at	0
1623490_at	0
1623491_at	0
1623492_a_at	1
1623493_at	0
1623494_at	3
1623495_at	0
1623496_at	0
1623497_at	0
1623498_at	0.285714285714286
1623499_at	0
1623500_at	0
1623501_at	0
1623502_at	0
1623503_at	1
1623504_at	0
1623505_s_at	1
1623506_s_at	0
1623507_at	0
1623508_at	0
1623509_at	0
1623510_at	2
1623511_at	0
1623512_at	0
1623513_at	1
1623514_a_at	1
1623515_at	0
1623516_s_at	1
1623517_at	0
1623518_s_at	1
1623519_at	1
1623520_a_at	3.5
1623521_at	0
1623522_at	0
1623523_at	0
1623524_at	0
1623525_at	1
1623526_at	0
1623527_at	0
1623528_a_at	0
1623529_s_at	0
1623530_at	0
1623531_at	0
1623532_at	0
1623533_at	0
1623534_at	0
1623535_at	0
1623536_s_at	1
1623537_at	0
1623538_at	0
1623539_at	0
1623540_at	0
1623541_at	0
1623542_at	0
1623543_at	1
1623544_at	0
1623545_at	1
1623546_at	0
1623547_at	0
1623548_at	0
1623549_at	0
1623550_at	0
1623551_at	0
1623552_s_at	0
1623553_a_at	3.5
1623554_at	0.666666666666667
1623555_at	3.5
1623556_at	0
1623557_at	0
1623558_at	1
1623559_s_at	0
1623560_at	0
1623561_at	0
1623562_at	0
1623563_at	0
1623564_at	0
1623565_at	1
1623566_at	0
1623567_at	0
1623568_at	0
1623569_at	0
1623570_at	0.25
1623571_a_at	1
1623572_at	1
1623573_s_at	1
1623574_at	0
1623575_at	0
1623576_at	0
1623577_at	0
1623578_at	0
1623579_at	0
1623580_at	0
1623581_at	0
1623582_at	1.5
1623583_at	1
1623584_at	1
1623585_at	0
1623586_a_at	0
1623587_at	0
1623588_at	1
1623589_a_at	1
1623590_s_at	3
1623591_a_at	0
1623592_at	0
1623593_at	0
1623594_at	1
1623595_at	0.285714285714286
1623596_at	0
1623597_s_at	0
1623598_at	0
1623599_at	0.25
1623600_at	0
1623601_at	1
1623602_a_at	0
1623603_at	1.7
1623604_at	0.666666666666667
1623605_a_at	1
1623606_at	0
1623607_at	2
1623608_at	0
1623609_at	0
1623610_at	0
1623611_at	0
1623612_at	1
1623613_at	0
1623614_at	0
1623615_at	0.833333333333333
1623616_at	0
1623617_at	0
1623618_at	0
1623619_at	0
1623620_a_at	0
1623621_at	0
1623622_a_at	0
1623623_at	0
1623624_at	1
1623625_at	1
1623626_a_at	1
1623627_at	0
1623628_at	0
1623629_at	0
1623630_at	0
1623631_at	1
1623632_s_at	0.833333333333333
1623633_at	0
1623634_at	0
1623635_at	0
1623636_at	0
1623637_s_at	0
1623638_a_at	0
1623639_at	0
1623640_at	0
1623641_at	0
1623642_at	0
1623643_s_at	0.666666666666667
1623644_s_at	0
1623645_a_at	1
1623646_at	0
1623647_at	0
1623648_s_at	1
1623649_at	0
1623650_a_at	0
1623651_at	0
1623652_at	1
1623653_at	0
1623654_at	0
1623655_at	0
1623656_s_at	3.5
1623657_at	0
1623658_at	0
1623659_at	0
1623660_at	0
1623661_at	0
1623662_at	2
1623663_a_at	0
1623664_at	0.25
1623665_at	0
1623666_at	0
1623667_at	0
1623668_at	0
1623669_at	0
1623670_at	0
1623671_at	0
1623672_at	0
1623673_at	0.285714285714286
1623674_at	0
1623675_at	0
1623676_at	0
1623677_at	0
1623678_at	1
1623679_at	0
1623680_at	0
1623681_at	0
1623682_a_at	0
1623683_at	0
1623684_at	0
1623685_at	0
1623686_at	1
1623687_at	0
1623688_at	0
1623689_a_at	1
1623690_at	0
1623691_at	1
1623692_s_at	1
1623693_a_at	0.666666666666667
1623694_at	0
1623695_a_at	1
1623696_at	1.7
1623697_s_at	0
1623698_s_at	1
1623699_a_at	MC
1623700_at	1
1623701_at	0
1623702_at	2
1623703_at	0
1623704_at	1
1623705_at	0
1623706_at	0
1623707_a_at	0
1623708_at	0
1623709_at	0
1623710_at	0
1623711_at	0
1623712_at	1
1623713_at	0
1623714_at	0
1623715_at	0
1623716_at	1
1623717_at	0
1623718_at	0
1623719_at	0
1623720_at	0
1623721_at	0
1623722_at	0
1623723_at	0
1623724_at	0
1623725_at	0
1623726_at	0
1623727_at	0
1623728_at	0
1623729_at	1
1623730_at	0
1623731_at	0
1623732_at	0
1623733_at	0
1623734_at	0
1623735_at	0
1623736_at	0
1623737_a_at	1
1623738_at	0
1623739_at	MC
1623740_at	0
1623741_at	0
1623742_at	1
1623743_at	1
1623744_at	0
1623745_at	1
1623746_a_at	0
1623747_at	0
1623748_at	0
1623749_at	0
1623750_at	0
1623751_at	0
1623752_at	0
1623753_at	1
1623754_s_at	0
1623755_at	1
1623756_at	0
1623757_at	0
1623758_at	0
1623759_at	0
1623760_at	0
1623761_at	0
1623762_at	1
1623763_at	0
1623764_at	0
1623765_at	0
1623766_at	0
1623767_at	0
1623768_at	0
1623769_at	0
1623770_at	0
1623771_at	1
1623772_a_at	0
1623773_at	0
1623774_at	0
1623775_at	0
1623776_s_at	1
1623777_s_at	0
1623778_at	1
1623779_at	0
1623780_at	0
1623781_at	0
1623782_at	0
1623783_at	1
1623784_at	0
1623785_a_at	1
1623786_at	0
1623787_at	1
1623788_at	1
1623789_at	0
1623790_at	0
1623791_s_at	0
1623792_a_at	1
1623793_at	0
1623794_at	1
1623795_at	0
1623796_at	0
1623797_at	1.5
1623798_at	2
1623799_a_at	1
1623800_at	0
1623801_at	0
1623802_at	0
1623803_at	0
1623804_a_at	1
1623805_at	MC
1623806_at	MF
1623807_a_at	MC
1623808_s_at	0
1623809_s_at	0
1623810_at	1
1623811_at	0
1623812_at	0
1623813_at	0.25
1623814_at	0
1623815_at	0
1623816_s_at	0
1623817_at	1.7
1623818_at	0
1623819_at	1.5
1623820_at	1
1623821_at	0
1623822_at	0
1623823_a_at	0
1623824_at	0
1623825_s_at	0
1623826_at	0
1623827_a_at	0
1623828_at	0
1623829_at	0
1623830_at	1
1623831_x_at	0
1623832_a_at	0
1623833_at	0
1623834_at	0
1623835_at	0
1623836_at	0
1623837_at	0
1623838_s_at	0
1623839_at	1
1623840_at	0
1623841_at	0
1623842_a_at	MC
1623843_at	1.5
1623844_at	0
1623845_s_at	0
1623846_at	0
1623847_at	0.833333333333333
1623848_a_at	0
1623849_s_at	0
1623850_at	0
1623851_at	3.5
1623852_at	0
1623853_at	0
1623854_at	0
1623855_s_at	1
1623856_at	0
1623857_at	0
1623858_at	0.666666666666667
1623859_at	0
1623860_at	1
1623861_at	1
1623862_at	3.5
1623863_a_at	0
1623864_at	1
1623865_at	0
1623866_at	0
1623867_at	0
1623868_a_at	0
1623869_at	1
1623870_at	0
1623871_at	0
1623872_at	1
1623873_at	0.285714285714286
1623874_at	1
1623875_at	1
1623876_at	0
1623877_a_at	0
1623878_at	1
1623879_at	0
1623880_at	0
1623881_s_at	0
1623882_at	0
1623883_at	0
1623884_at	0
1623885_at	1
1623886_at	0
1623887_at	0.4
1623888_at	0
1623889_at	0
1623890_at	0
1623891_at	0
1623892_at	0
1623893_at	3.5
1623894_a_at	1
1623895_at	0
1623896_a_at	1
1623897_at	0
1623898_at	0
1623899_at	1
1623900_a_at	0
1623901_s_at	1
1623902_at	0
1623903_at	0
1623904_a_at	0
1623905_s_at	0
1623906_at	0
1623907_at	0
1623908_at	0
1623909_s_at	0
1623910_at	0
1623911_at	0
1623912_at	0
1623913_at	0
1623914_at	0
1623915_at	0
1623916_at	0
1623917_a_at	0
1623918_at	1
1623919_a_at	0.4
1623920_at	0
1623921_at	0
1623922_at	0
1623923_a_at	1
1623924_at	2
1623925_at	0
1623926_at	1.5
1623927_at	0
1623928_at	0
1623929_at	0
1623930_s_at	0
1623931_s_at	0
1623932_at	0.666666666666667
1623933_at	0
1623934_at	0
1623935_at	0.666666666666667
1623936_at	1.5
1623937_at	0
1623938_at	0
1623939_at	0
1623940_at	0.666666666666667
1623941_at	0
1623942_at	0
1623943_at	0
1623944_at	0
1623945_at	0
1623946_at	0
1623947_at	0
1623948_at	0
1623949_s_at	0
1623950_s_at	1.7
1623951_at	0
1623952_a_at	1
1623953_at	0
1623954_s_at	1.5
1623955_at	0
1623956_at	1
1623957_s_at	1
1623958_at	0
1623959_at	1
1623960_s_at	0
1623961_at	0
1623962_x_at	0
1623963_at	0
1623964_at	0
1623965_at	0
1623966_s_at	0
1623967_at	0
1623968_at	1
1623969_at	1
1623970_at	0
1623971_at	0
1623972_a_at	0.285714285714286
1623973_at	0
1623974_at	0
1623975_at	1
1623976_at	0
1623977_at	1
1623978_at	0
1623979_at	0
1623980_at	0
1623981_at	0
1623982_s_at	0
1623983_at	0
1623984_s_at	0
1623985_at	1
1623986_at	0
1623987_at	0
1623988_at	0
1623989_at	1
1623990_at	0
1623991_s_at	1
1623992_at	0
1623993_at	1
1623994_at	0
1623995_at	0
1623996_at	0
1623997_s_at	0
1623998_at	1
1623999_at	0
1624000_at	0
1624001_at	0
1624002_a_at	0
1624003_at	1
1624004_s_at	1
1624005_at	0
1624006_at	1
1624007_at	1
1624008_at	1.7
1624009_at	0
1624010_a_at	0
1624011_at	0
1624012_at	1.5
1624013_at	0
1624014_at	0
1624015_at	0
1624016_at	0
1624017_at	0
1624018_at	0
1624019_s_at	1
1624020_at	0
1624021_a_at	0.4
1624022_at	1
1624023_at	0.4
1624024_s_at	0
1624025_at	0
1624026_at	0
1624027_at	0
1624028_at	0
1624029_at	3.5
1624030_at	0
1624031_at	0
1624032_at	1
1624033_at	1.7
1624034_at	0
1624035_a_at	1
1624036_at	1
1624037_s_at	0
1624038_at	0
1624039_at	0
1624040_at	0
1624041_at	1
1624042_at	0
1624043_at	0
1624044_at	0.833333333333333
1624045_at	0
1624046_at	0
1624047_at	0
1624048_at	0
1624049_at	0
1624050_at	1.7
1624051_at	0.666666666666667
1624052_at	0
1624053_at	0
1624054_at	1
1624055_at	0
1624056_a_at	0
1624057_at	0
1624058_at	0
1624059_at	1
1624060_at	0
1624061_at	0
1624062_at	0
1624063_at	0
1624064_at	0
1624065_at	2
1624066_at	0
1624067_at	0
1624068_at	0
1624069_at	0
1624070_at	1
1624071_at	0
1624072_at	0
1624073_at	0
1624074_at	0
1624075_at	0
1624076_at	0
1624077_at	0
1624078_at	0
1624079_a_at	0
1624080_s_at	MC
1624081_at	0
1624082_at	0
1624083_s_at	1.7
1624084_s_at	0
1624085_at	0
1624086_at	1
1624087_at	0
1624088_at	1
1624089_at	0
1624090_at	0
1624091_at	0
1624092_at	0
1624093_at	1
1624094_at	0
1624095_at	0
1624096_at	0
1624097_s_at	1
1624098_s_at	1
1624099_at	0
1624100_at	0
1624101_at	1
1624102_at	0
1624103_at	0
1624104_at	0
1624105_at	1
1624106_at	1
1624107_at	0
1624108_at	0
1624109_s_at	1.5
1624110_at	0
1624111_at	0
1624112_at	0
1624113_at	1
1624114_at	0
1624115_s_at	0
1624116_at	0
1624117_at	1
1624118_at	0
1624119_at	1
1624120_at	0
1624121_at	0
1624122_a_at	0.833333333333333
1624123_at	0
1624124_at	0
1624125_at	1
1624126_at	3
1624127_at	0
1624128_at	0
1624129_s_at	1
1624130_at	0
1624131_at	1
1624132_at	3.5
1624133_at	0
1624134_a_at	1
1624135_at	1
1624136_at	0
1624137_at	3.5
1624138_at	0
1624139_at	1
1624140_at	0
1624141_at	0
1624142_a_at	0.4
1624143_a_at	0
1624144_at	0
1624145_a_at	0.4
1624146_at	0
1624147_at	3
1624148_at	0
1624149_at	0.25
1624150_at	1
1624151_a_at	0.25
1624152_at	0.285714285714286
1624153_at	1
1624154_at	1
1624155_at	0
1624156_at	1
1624157_at	3.5
1624158_at	0
1624159_at	0
1624160_at	1
1624161_at	1
1624162_at	0
1624163_at	0
1624164_s_at	3
1624165_a_at	0
1624166_x_at	0
1624167_at	0
1624168_at	0
1624169_at	0
1624170_at	0
1624171_at	0
1624172_at	0
1624173_at	0
1624174_at	0
1624175_at	0
1624176_at	0
1624177_at	0
1624178_s_at	0
1624179_at	0
1624180_at	0
1624181_at	1
1624182_at	0
1624183_a_at	1
1624184_at	0
1624185_at	0
1624186_at	0
1624187_at	0
1624188_at	0
1624189_at	1
1624190_at	1
1624191_at	0
1624192_at	0
1624193_s_at	0
1624194_a_at	0
1624195_at	0.285714285714286
1624196_at	0
1624197_a_at	1
1624198_at	0.666666666666667
1624199_at	1
1624200_at	0
1624201_at	0
1624202_a_at	0
1624203_s_at	0
1624204_at	0
1624205_at	1
1624206_at	0
1624207_at	0
1624208_s_at	0
1624209_at	0
1624210_at	MC
1624211_at	1
1624212_at	0
1624213_at	0
1624214_at	0.25
1624215_s_at	0
1624216_at	0
1624217_at	0
1624218_at	0
1624219_s_at	MC
1624220_s_at	0
1624221_at	0
1624222_s_at	1
1624223_at	0
1624224_at	0
1624225_at	0
1624226_at	0
1624227_at	0
1624228_at	0.25
1624229_at	0
1624230_s_at	0
1624231_s_at	1
1624232_at	0
1624233_at	0
1624234_at	0
1624235_at	0
1624236_at	1
1624237_at	1
1624238_at	0
1624239_at	0
1624240_at	1.7
1624241_at	1
1624242_at	0
1624243_at	0
1624244_at	0
1624245_at	0
1624246_s_at	1
1624247_at	MC
1624248_s_at	0
1624249_at	0
1624250_at	1
1624251_a_at	0.666666666666667
1624252_s_at	1
1624253_at	0
1624254_at	0
1624255_at	0
1624256_at	MC
1624257_at	0.285714285714286
1624258_at	0
1624259_at	0
1624260_at	0
1624261_at	0
1624262_at	0
1624263_at	0
1624264_at	0
1624265_at	0
1624266_at	0
1624267_at	0
1624268_at	0
1624269_at	MC
1624270_at	0
1624271_at	3.5
1624272_at	0
1624273_at	1
1624274_at	1
1624275_at	1
1624276_at	1
1624277_at	0
1624278_at	0
1624279_at	0
1624280_at	3.5
1624281_at	0
1624282_s_at	0
1624283_at	0
1624284_a_at	MC
1624285_at	3.5
1624286_at	0
1624287_at	0
1624288_at	0
1624289_at	3.5
1624290_at	0.833333333333333
1624291_at	0
1624292_a_at	0
1624293_at	3.5
1624294_at	0
1624295_at	0
1624296_at	0
1624297_at	0
1624298_at	0
1624299_at	0
1624300_s_at	1
1624301_at	1
1624302_at	0
1624303_at	0
1624304_s_at	1
1624305_at	0
1624306_at	0
1624307_at	0
1624308_at	0
1624309_s_at	0
1624310_s_at	0
1624311_at	0
1624312_at	3.5
1624313_at	0.833333333333333
1624314_at	0
1624315_at	0
1624316_at	0
1624317_at	0
1624318_at	1
1624319_at	0
1624320_at	0
1624321_at	MC
1624322_at	1.7
1624323_at	0
1624324_a_at	0
1624325_at	0
1624326_at	0
1624327_at	0
1624328_a_at	0
1624329_at	0
1624330_s_at	0.285714285714286
1624331_at	1.5
1624332_s_at	0
1624333_at	0
1624334_at	0
1624335_at	0
1624336_at	0
1624337_at	0
1624338_at	0
1624339_at	0
1624340_at	0
1624341_a_at	0
1624342_at	0
1624343_at	0
1624344_at	1
1624345_a_at	0
1624346_at	0
1624347_s_at	0
1624348_a_at	1
1624349_at	0
1624350_at	0
1624351_at	0
1624352_at	0
1624353_at	0
1624354_at	0.285714285714286
1624355_at	1
1624356_at	0
1624357_at	0
1624358_at	0
1624359_at	0
1624360_at	0
1624361_s_at	1
1624362_at	0
1624363_at	0
1624364_at	1
1624365_at	0.285714285714286
1624366_at	0
1624367_at	0
1624368_at	MC
1624369_at	0
1624370_at	0
1624371_a_at	0
1624372_at	1
1624373_at	1
1624374_at	0
1624375_at	0
1624376_at	0
1624377_s_at	0
1624378_at	1
1624379_s_at	0
1624380_at	0
1624381_at	0
1624382_at	0
1624383_at	0
1624384_at	0
1624385_at	1.5
1624386_at	0.285714285714286
1624387_at	1
1624388_at	0
1624389_at	1
1624390_a_at	2
1624391_at	0
1624392_s_at	1
1624393_at	0
1624394_at	0
1624395_at	0
1624396_at	1
1624397_at	0
1624398_at	0
1624399_at	3.5
1624400_a_at	0
1624401_at	0
1624402_at	0
1624403_at	0
1624404_a_at	0
1624405_a_at	0
1624406_at	1.7
1624407_s_at	1.5
1624408_at	0
1624409_a_at	3.5
1624410_at	0.25
1624411_at	0
1624412_at	2
1624413_at	1
1624414_at	0
1624415_s_at	1.7
1624416_at	0
1624417_a_at	1
1624418_s_at	1
1624419_a_at	1.7
1624420_at	0
1624421_at	0
1624422_at	0
1624423_at	0
1624424_at	0
1624425_at	1
1624426_at	0
1624427_at	0
1624428_at	0
1624429_at	0
1624430_at	0
1624431_at	0
1624432_at	0
1624433_at	3.5
1624434_at	1
1624435_at	3.5
1624436_at	0
1624437_s_at	0
1624438_at	0
1624439_at	0
1624440_at	1
1624441_at	0
1624442_at	0
1624443_s_at	0
1624444_at	0
1624445_at	0
1624446_at	0
1624447_s_at	1
1624448_at	0
1624449_at	MC
1624450_at	1
1624451_at	0
1624452_a_at	0
1624453_at	0
1624454_at	0
1624455_at	0
1624456_at	0
1624457_at	0
1624458_at	0
1624459_at	0
1624460_s_at	3.5
1624461_at	0
1624462_at	1.7
1624463_s_at	1
1624464_s_at	1
1624465_at	1
1624466_a_at	0.4
1624467_a_at	1
1624468_a_at	1
1624469_at	0
1624470_at	0.666666666666667
1624471_s_at	0
1624472_at	0
1624473_at	1.7
1624474_at	0.666666666666667
1624475_at	1
1624476_at	2
1624477_at	0
1624478_at	0
1624479_at	0
1624480_at	0
1624481_a_at	1
1624482_at	0
1624483_at	0
1624484_a_at	0.285714285714286
1624485_at	0
1624486_at	0
1624487_at	1
1624488_a_at	0
1624489_a_at	1.7
1624490_s_at	1
1624491_a_at	0
1624492_at	0
1624493_at	0
1624494_at	0
1624495_at	0
1624496_at	1
1624497_at	0
1624498_at	0
1624499_s_at	1.7
1624500_at	0
1624501_at	0
1624502_a_at	1
1624503_at	0
1624504_s_at	0.285714285714286
1624505_at	0
1624506_at	0
1624507_at	0
1624508_at	0
1624509_at	0
1624510_at	1
1624511_s_at	0
1624512_at	0
1624513_at	0
1624514_at	0
1624515_at	1.7
1624516_at	0
1624517_at	1.5
1624518_at	0
1624519_at	1
1624520_a_at	1
1624521_a_at	1
1624522_at	0
1624523_at	0
1624524_at	0
1624525_at	0
1624526_s_at	0
1624527_at	0
1624528_at	1
1624529_at	0
1624530_at	3.5
1624531_s_at	0.25
1624532_a_at	1
1624533_s_at	0
1624534_at	0
1624535_at	1
1624536_at	0
1624537_s_at	1
1624538_at	0
1624539_at	1
1624540_at	0
1624541_at	0
1624542_at	0
1624543_s_at	1
1624544_at	0
1624545_at	0
1624546_at	0
1624547_s_at	0
1624548_at	0
1624549_at	1
1624550_at	0
1624551_at	0
1624552_at	0
1624553_a_at	0
1624554_at	0
1624555_at	0
1624556_s_at	0
1624557_at	0
1624558_at	0
1624559_a_at	0.285714285714286
1624560_at	0
1624561_at	0
1624562_s_at	0
1624563_at	0
1624564_s_at	0
1624565_a_at	0
1624566_at	0
1624567_at	1
1624568_at	1.7
1624569_at	0
1624570_a_at	1
1624571_s_at	0
1624572_a_at	0
1624573_at	0
1624574_at	0
1624575_a_at	0
1624576_at	0
1624577_at	1
1624578_at	0.25
1624579_at	0
1624580_at	1
1624581_at	0
1624582_a_at	0
1624583_at	0
1624584_at	0
1624585_at	0
1624586_a_at	0.666666666666667
1624587_at	0
1624588_at	0
1624589_a_at	MC
1624590_at	0
1624591_at	0
1624592_at	0
1624593_at	0
1624594_at	0.4
1624595_a_at	0
1624596_at	0
1624597_at	0
1624598_at	0
1624599_at	0
1624600_at	0
1624601_at	0
1624602_at	1
1624603_at	1
1624604_a_at	MC
1624605_at	0
1624606_at	0
1624607_at	0
1624608_s_at	0
1624609_at	0
1624610_at	0
1624611_a_at	0
1624612_at	0
1624613_at	0.4
1624614_at	0
1624615_at	0
1624616_at	1
1624617_at	0
1624618_at	1
1624619_s_at	0
1624620_at	1
1624621_at	0
1624622_at	0
1624623_at	0
1624624_at	0
1624625_a_at	0
1624626_at	0
1624627_s_at	1.5
1624628_at	0
1624629_at	0
1624630_at	0
1624631_x_at	0
1624632_at	1
1624633_at	0
1624634_at	0
1624635_at	0
1624636_at	0
1624637_at	3.5
1624638_a_at	1
1624639_at	0.285714285714286
1624640_x_at	0
1624641_at	MC
1624642_at	0
1624643_a_at	0
1624644_a_at	1
1624645_at	0
1624646_at	0
1624647_at	1
1624648_at	0
1624649_a_at	1
1624650_at	0
1624651_at	0
1624652_at	0
1624653_at	0
1624654_at	0
1624655_at	0
1624656_s_at	1
1624657_at	0
1624658_at	1
1624659_at	0
1624660_at	0
1624661_at	0
1624662_at	1
1624663_a_at	MC
1624664_at	0
1624665_at	0
1624666_at	0
1624667_at	0
1624668_s_at	0
1624669_at	0
1624670_at	0
1624671_at	0
1624672_at	0
1624673_at	3.5
1624674_at	0
1624675_at	0
1624676_a_at	0
1624677_at	0
1624678_at	0
1624679_at	0
1624680_a_at	0.4
1624681_at	0
1624682_at	0
1624683_at	0
1624684_at	0
1624685_at	0
1624686_a_at	1
1624687_a_at	0
1624688_at	0
1624689_at	0
1624690_at	0
1624691_at	0
1624692_at	0
1624693_at	0
1624694_at	0
1624695_at	0
1624696_a_at	1
1624697_at	0
1624698_at	0
1624699_s_at	3
1624700_a_at	0
1624701_at	0
1624702_s_at	0
1624703_at	0
1624704_at	0
1624705_a_at	0
1624706_at	0
1624707_at	0
1624708_at	0
1624709_at	0
1624710_at	0
1624711_at	0
1624712_at	0
1624713_at	0
1624714_at	1
1624715_at	0
1624716_at	0
1624717_s_at	0
1624718_a_at	0
1624719_at	1
1624720_s_at	0
1624721_at	0
1624722_at	0
1624723_at	0
1624724_at	0
1624725_at	1.5
1624726_s_at	0.833333333333333
1624727_s_at	1
1624728_at	0
1624729_at	0
1624730_at	1
1624731_s_at	0
1624732_at	0
1624733_at	0
1624734_at	0
1624735_at	0
1624736_a_at	0
1624737_at	0
1624738_at	0
1624739_at	0
1624740_at	0
1624741_at	0
1624742_a_at	0
1624743_s_at	1
1624744_a_at	1
1624745_at	0
1624746_at	0
1624747_at	0
1624748_a_at	0
1624749_at	0
1624750_at	1.5
1624751_at	0
1624752_at	0
1624753_at	0
1624754_at	0
1624755_a_at	1
1624756_at	MC
1624757_at	0.25
1624758_at	0
1624759_s_at	0
1624760_at	1
1624761_at	0
1624762_at	0
1624763_at	0
1624764_a_at	0
1624765_at	0
1624766_s_at	0.833333333333333
1624767_at	0
1624768_at	0
1624769_s_at	0
1624770_at	0
1624771_at	0
1624772_at	1
1624773_at	0
1624774_a_at	0.666666666666667
1624775_at	2
1624776_a_at	0
1624777_at	0
1624778_at	1
1624779_at	1
1624780_at	1
1624781_at	0
1624782_a_at	1
1624783_at	0
1624784_at	0
1624785_at	0
1624786_at	0
1624787_s_at	1
1624788_at	0
1624789_at	0
1624790_at	0.4
1624791_at	0
1624792_at	0
1624793_at	0
1624794_at	0
1624795_at	0.285714285714286
1624796_at	0
1624797_at	0
1624798_s_at	MC
1624799_at	0
1624800_at	2
1624801_at	0
1624802_at	0
1624803_at	0
1624804_at	0
1624805_at	0
1624806_at	0
1624807_at	1
1624808_at	0.833333333333333
1624809_s_at	0
1624810_at	0
1624811_at	0
1624812_at	1
1624813_s_at	0
1624814_at	0
1624815_at	3.5
1624816_at	0
1624817_at	0
1624818_s_at	1
1624819_s_at	0
1624820_at	0
1624821_at	1
1624822_at	0
1624823_at	0
1624824_at	0
1624825_s_at	0
1624826_at	1
1624827_at	0
1624828_at	0
1624829_at	0
1624830_at	0
1624831_at	0
1624832_s_at	0
1624833_a_at	0
1624834_at	0
1624835_at	0
1624836_at	0
1624837_at	3.5
1624838_a_at	0
1624839_at	0
1624840_at	0
1624841_s_at	0
1624842_at	0
1624843_at	0
1624844_x_at	0
1624845_a_at	0
1624846_at	1
1624847_at	0
1624848_at	1
1624849_at	1
1624850_at	0.666666666666667
1624851_at	2
1624852_at	0
1624853_at	0
1624854_s_at	0
1624855_at	3.5
1624856_at	1
1624857_at	0
1624858_at	1
1624859_at	0
1624860_at	0
1624861_at	0
1624862_at	0
1624863_a_at	1
1624864_s_at	0
1624865_at	0
1624866_at	0
1624867_at	0
1624868_at	0
1624869_at	0
1624870_at	0
1624871_s_at	0
1624872_at	0
1624873_at	1
1624874_at	0
1624875_at	0
1624876_at	0
1624877_at	1
1624878_at	0
1624879_at	0
1624880_at	1
1624881_at	1
1624882_at	0
1624883_at	0
1624884_at	0
1624885_at	0
1624886_s_at	0
1624887_at	0.285714285714286
1624888_at	1
1624889_a_at	1
1624890_s_at	1
[truncated: 16,952 more rows]
